# Supplementary material for: Heart diseases and echocardiography in rural Tanzania: Occurrence, characteristics, and etiologies of underappreciated cardiac pathologies
Source: PLoS One. 2018 Dec 26;13(12):e0208931. doi: 10.1371/journal.pone.0208931 (PMC6306243; doi:10.1371/journal.pone.0208931)
Supplement: S3 Table — (XLSX) [file pone.0208931.s003.xlsx]

## Sheet: Sheet1
Sex	Weight	Height	BSA	Inpatient	HIVpos	BPsyst	BPdiast	Heart Rate	Irreg. HR 1=yes	ECG 1=yes	X ray 1=yes	Hypertention 1=yes	Dyspnoea 1=yes	Orthopnoea 1=yes	Chest Pain 1=yes	Dilated Jugular Veins 1=yes	Apical beat lateralised 1=yes	Murmur 1=yes	Stroke 1=yes	Diabetes 1=yes	Pregnancy in the last 6 months 1=yes	No Meds 1=yes	ACE/AT2 1=yes	Ca-ant. 1=yes	Diuretic 1=yes	β-Blocker 1=yes	Spironolactone 1=yes	Aspirin 1=yes	OtherMeds 1=yes	LVEDD [mm]	IVSd [mm]	PWd [mm]	LVIDs [mm]	LVOT [mm]	Aorta asc. [mm]	LA [mm]	LA [ml]	RA [mm]	RA [ml]	LAVI [ml/m2] calcul.	RA [ml/m2] calc	1= LAVI >34	LV mass Index [g/m2]	RWT	V. cava [mm]	V. cava coll. >50% 1=yes	V. cava insp. [mm]	Pericardial Effusion [mm]	S. valsalva [mm]
1				0	0	153	100	120	1	0	0	1	0	0	0	0	0	0	0	0	0	1	0	0	0	0	0	0	0	44	19	19		21	25	42	78		68					0.863636	18	0			29
0				0	0				0	0	0	1	0	0	0	0	0	0	0	0	0	1	0	0	0	0	0	0	0	34	12	11	21	25	25	38	30	37+42	37					0.647059	6	1		0
1				0	0				0	0	0	0	0	0	0	0	0	0	0	0	0	1	0	0	0	0	0	0	0	45	16	16	28	23	33	38	38		38					0.711111		1			30
1	50	160	1.49071	0	0	150	90	90	0	0	0	1	0	0	0	0	0	0	0	0	0	0	0	1	0	0	1	0	0	36	19	18	29	21	28	34	34	65+48		22.8079		0	191.08	1	25	1			27
0				0	0	130	80	100	0	0	0	0	0	0	0	0	0	0	0	0	1	1	0	0	0	0	0	0	0	52	10	8	10	20	25	34	37		37					0.307692	1.6	1			26
0				0	0	140	90	120	1	0	0	0	0	0	0	0	0	0	0	0	0	1	0	0	0	0	0	0	0	56	13	10		20	23	47	120		56					0.357143	13.6	1			23
1	55	160	1.56347	0	0	150	110	110	0	0	0	1	1	1	0	0	0	0	0	0	0	1	0	0	0	0	0	0	0	56	9	10	45	20	24	42	57		30	36.4573	19.1881	1	131.047	0.357143		1			26
1				0	0	120	80	100	0	0	0	0	0	0	0	0	0	0	1	0	0	1	0	0	0	0	0	0	0	67	8	9	9	20		46	100		92					0.268657	15	1			26
0	50	165	1.51383	0	0	120	90	70	0	0	0	0	0	0	0	0	0	0	0	0	0	1	0	0	0	0	0	0	0	53	12	12	41	22	30	42	60	58+57	47	39.6347	31.0472	1	169.088	0.45283	14	1			32
1				0	0	130	80	93	1	0	0	1	0	0	0	0	0	0	1	0	0	1	0	0	0	0	0	0	0	38	18	14	25	17	26	29	34	47+52	69					0.736842	8	1
0	60	160	1.63299	0	0	110	70	80	0	1	0	0	0	0	0	0	0	0	0	0	0	1	0	0	0	0	0	0	0	48	9	8	42	15	24	34	80	51+44	45	48.9898	27.5568	1	83.5742	0.333333	13	1			24
0	90	153	1.95576	0	0	194	80		0	0	0	1	0	0	0	0	0	0	0	0	0	1	0	0	0	0	0	0	0	42	11	11	31	17.3		38	41			20.9637		0	80.0012	0.52381		1			24
0	60	160	1.63299	0	0	123	80	80	0	0	0	1	0	0	0	0	0	0	0	0	0	1	0	0	0	0	0	0	0	57	14	13	54	20.6		48	89	44+56	68	54.5011	41.6413	1	207.625	0.45614	12	1			28
0	41	160	1.3499	0	0	195	99		0	0	0	1	0	0	0	0	0	0	0	0	0	1	0	0	0	0	0	0	0	36.5	11.5	10	29	12.7	21	37	25		26	18.5199	19.2607	0	90.2854	0.547945	10	1			25
0	60	160	1.63299	0	0	143	80	80	1	0	0	1	0	1	0	0	0	0	0	0	0	1	0	0	0	0	0	0	0	59	11.5	12	58	20	30	40	77	48+60	150	47.1527	91.8559	1	181.45	0.40678	18	0
0	42	160	1.36626	0	0			120	0	0	0	0	0	0	0	0	0	0	0	0	0	1	0	0	0	0	0	0	0	45	11	10		23.3		32	20		20	14.6385	14.6385	0	119.583	0.444444		1	5	3	28
1	76	173	1.91108	0	1				0	0	0	1	1	0	0	0	0	0	0	0	0	0	0	0	0	0	0	0	1	33	16	14	22	24	27	22	37		32	19.3608	16.7445	0	93.2144	0.848485		1			29
0				0	0	110	70	100	0	0	0	0	0	0	0	0	0	0	0	0	0	1	0	0	0	0	0	0	0	45	9	10		22		26	49		20					0.444444	12	0	10	20
0	50	160	1.49071	0	0	156	100	60	1	0	0	1	0	0	0	0	0	0	0	0	0	0	1	1	1	0	0	0	0	35	19	18	21	18	32	42	80		90	53.6656	60.3738	1	184.389	1.02857	8	1
0				0	0	160	100	70	0	0	0	1	1	0	0	0	0	0	0	0	1	1	0	0	0	0	0	0	0	68	8	8	58	22		56	180		25					0.235294	15	1			25
0	51	160	1.50555	0	0	130	90	90	0	0	0	0	0	1	0	1	0	0	0	0	0	1	0	0	0	0	0	0	0	61	8	9	54	14	23	55	144	52+31	42	95.6464	27.8969	1	136.814	0.295082	18	0		5	19
1	76	159	1.83212	0	0	140	100	60	0	0	0	1	0	0	0	0	0	0	0	0	0	0	1	0	1	0	0	0	1	41	17	15	30	20	25	38	47		30	25.6533	16.3745	0	145.362	0.731707		1
0	73	150	1.74404	0	0	140	100	100	0	0	0	0	0	0	0	0	0	0	0	0	1	1	0	0	0	0	0	0	0	53	8	8	48	18	23	34	40		35	22.9353	20.0684	0	85.6945	0.301887	15	0
0	70	165	1.79118	0	0	170	100	60	0	0	0	1	0	0	0	0	0	0	0	0	0	1	0	0	0	0	0	0	0	42	12.4	11	29	22	26	34	35		31	19.5402	17.307	0	95.5188	0.52381		1			26
1				0	0				0	0	0	0	0	0	0	0	0	0	0	0	0	1	0	0	0	0	0	0	0	25	13.8	14	8	19	26			69+70						1.12		0			31
0				0	0	120	80	80	0	0	0	0	0	0	0	0	0	0	0	0	0	1	0	0	0	0	0	0	0	48	9	10	44	17	31	45	56		60					0.416667	25	0	23
1	52	160	1.52023	1	1	110	70	70	0	0	0	0	0	0	0	0	0	0	0	0	0	0	0	0	0	0	0	0	1	34	15.8	14	22	18	29	31	29		28	19.076	18.4182	0	120.616	0.823529		1		0	28
0	83	170	1.97976	0	0	170	100		0	0	0	1	0	0	1	0	0	0	0	0	0	1	0	0	0	0	0	0	0	53.6	10	10	45	19	29	43	53		48	26.7709	24.2454	0	102.835	0.373134		1			35
0				0	0	120	80	100	0	0	0	0	0	0	0	0	0	0	0	0	0	0	0	0	0	0	0	0	1	41	9	8	29	19	24		21		17					0.390244	20	0		12
0	70	160	1.76383	0	0	110	70	80	0	0	0	0	0	0	0	0	0	0	0	0	0	0	0	0	1	0	0	0	1	61	12	13		20	33	38	73	60+60	85	41.3871	48.1905	1	192.961	0.42623	24	1			30
0				0	0	110	80	70	0	0	0	0	1	0	0	0	0	0	0	0	0	0	0	0	0	1	0	0	1	46	16	13	43	25	29	38	36		36					0.565217		1
0				0	0	136	90	100	0	0	0	0	0	1	0	0	0	0	0	0	0	0	0	0	1	0	0	1	0	34	10	8	20	17		28	32	72+60	80					0.470588	2	1			27
0	70	170	1.81812	0	0	110	70		0	1	0	1	1	0	0	0	0	0	0	0	0	0	0	0	1	0	0	0	0	39	11.7	12	21	17		31	30		20	16.5006	11.0004	0	85.6536	0.615385		1			24
0	62	160	1.65999	0	0	180	90	70	0	0	0	1	0	0	1	0	0	0	0	0	0	1	0	0	0	0	0	0	0	37	14	12	26	16.5	32	30	34		22	20.4821	13.2531	0	99.9384	0.648649	14	1			26
1	79	175	1.95966	0	0	160	80	60	0	0	1	1	0	0	0	0	0	0	0	0	0	1	0	0	0	0	0	0	0	50	12	11	36	20	27	42	60		57	30.6175	29.0866	0	112.092	0.44	12	1		5	26
1	55	160	1.56347	0	0	160	90		0	0	0	1	0	1	1	0	0	0	0	0	0	1	0	0	0	0	0	0	0	50	12.6	15		17	28	39	79		73	50.5286	46.691	1	182.149	0.6	21	1	10	0	25
1	75	175	1.90941	0	0	210	150	70	0	0	0	1	1	0	0	0	0	0	0	0	0	1	0	0	0	0	0	0	0	56	10	11	52	20	27	53	74		63	38.7555	32.9945	1	122.406	0.392857	21	0			29
0	50	160	1.49071	0	0	115	70	90	0	0	0	0	1	0	0	0	0	0	0	0	1	0	1	0	0	1	0	0	0	56.5	7.6	9	51	18	25	54	60	61+57	87	40.2492	58.3614	1	117.349	0.318584	27	1		0	19
0	50.8	163	1.51661	0	0	140	110	70	0	0	0	0	0	1	0	0	0	0	0	0	1	1	0	0	0	0	0	0	0	52	10	13	47	15	30	45	70		50	46.1555	32.9682	1	154.301	0.5	21	0			25.7
0	65	165	1.72603	0	0	140	90	90	0	0	0	0	1	1	1	0	0	0	0	0	0	1	0	0	0	0	0	0	0	40	11	12	22	17.5	20			55+47					89.681	0.6	22	0	18	0	33
1				0	0	130	80	80	0	0	0	1	0	0	0	0	0	0	0	0	0	1	0	0	0	0	0	0	0	24	21	16	13	17	28	30	50	58+57	116					1.33333	21	1
0	90	170	2.06155	0	0	170	110	70	0	0	0	1	0	0	0	0	0	1	0	0	0	0	0	1	0	0	0	0	0	38	14.3	12.6	23	21	26	36	58		35	28.1341	16.9775	0	88.1773	0.663158		1			26
0	53	160	1.53478	0	0	150	100	70	0	0	0	1	1	0	0	0	0	0	0	0	0	0	1	1	1	1	0	0	0	23	14.7	12.6	12	17.5	31.5	29	23		20	14.9858	13.0312	0	62.3938	1.09565	9	1		0
0	89	170	2.05007	0	0	160	110	64	0	0	0	1	0	0	0	0	0	0	0	0	0	1	0	0	0	0	0	0	0	50	14.3	13.6	28	20	33	33	24		30	11.7069	14.6337	0	141.123	0.544		1
0	70	165	1.79118	0	0	150	80	70	0	0	0	1	0	0	0	0	0	0	0	0	0	1	0	0	0	0	0	0	0	42	11.5	13			29	40	60		41	33.4974	22.8899	0	102.186	0.619048		1		0
1	53	160	1.53478	0	0	120	80	70	0	0	0	0	1	0	0	0	0	0	0	0	0	1	0	0	0	0	0	0	0	43	9	9	33	20	26	30	28		28	18.2436	18.2436	0	79.9455	0.418605		1		5
0	76	165	1.86637	0	0				0	0	0	0	1	1	1	0	0	0	0	0	0	1	0	0	0	0	0	0	0	37	16.6	12.8	25	18	34	36	33		25	17.6814	13.395	0	107.926	0.691892		1		0	34
0	95	168	2.10555	0	0	140	90	100	0	0	0	1	0	1	0	0	1	1	0	0	0	1	0	0	0	0	0	0	0	74	8.2	8.6	70	19	33	39	56		45	26.5964	21.3721	0	135.689	0.232432	14	1		0
1	48	165	1.48324	0	0	140	80		0	0	0	1	0	0	0	0	0	0	0	0	0	1	1	0	1	1	0	0	0	43	12	11.8		16	26	41	39		31	26.2938	20.9002	0	122.604	0.548837	8	1		0	27
1				0	0	110	70	70	0	0	0	0	0	0	0	0	0	0	0	0	0	0	0	0	1	0	1	0	0	60	10	10		17	25	51	88		78					0.333333	19	1		0	30
1	63	176	1.75499	0	0	150	110	90	1	0	0	1	0	1	1	0	0	0	0	0	0	1	0	0	0	0	0	0	0	54.5	12	11.6	50	19	30	46	78		76	44.4446	43.305	1	149.098	0.425688	6	1		0	30
0	48	160	1.46059	0	0	140	80	70	0	0	0	1	1	0	0	0	0	1	0	0	0	0	0	0	0	1	1	1	0	61	9	8	45	19	24	44	100		20	68.4653	13.6931	1	141.025	0.262295	18	0	16	0
1	75	168	1.87083	0	0	160	120	70	0	0	0	1	1	1	0	0	0	0	0	0	0	1	1	0	0	0	0	0	1	58	10	10	55	17	28	43	76		60	40.6237	32.0713	1	124.274	0.344828	19	1		0
1				0	0	110	70	70	0	0	0	0	0	0	0	0	0	0	0	0	0	1	0	0	0	0	0	0	0	47	9	9		15	20	33	40		40					0.382979	9	1		10
0	70	165	1.79118	0	0	150	100		0	0	0	1	0	0	0	0	0	0	0	0	1	1	0	0	0	0	0	0	0	36	14	16		18	24	37	40		25	22.3316	13.9573	0	111.87	0.888889	17	1		0
1	65	170	1.75198	0	0	160	120		0	0	0	1	1	0	0	0	0	0	0	0	0	1	0	0	0	0	0	0	0	52	13.3	12.5	36	19.5	30	45	66		36	37.6716	20.5481	1	156.858	0.480769		1	10	0	27
1	63	174	1.74499	0	0	120	80	70	0	0	0	0	1	0	0	0	0	0	0	0	0	1	0	0	0	0	0	0	0	40	9	9		18	22	40	29		20	16.619	11.4614	0	62.5136	0.45	13	1		0
1	65	176	1.78263	0	0	155	105	70	0	0	0	1	0	1	0	0	0	0	0	0	0	0	0	0	1	0	0	0	0	31	14.6	13.8	24	20	33	34	32		29	17.951	16.2681	0	83.9146	0.890323	13	1
1	57	163	1.6065	0	0	160	110	80	0	0	0	1	0	0	0	0	0	0	0	0	0	1	0	0	0	0	0	0	0	61	15.5	15.6	58	20	24	40	70		70	43.5731	43.5731	1	287.044	0.511475	19	0	16	4
0	56	150	1.52753	0	0	120	90	90	0	0	1	0	0	1	1	0	0	0	0	0	0	0	1	0	1	1	1	0	0	56.8	8.5	8.5	54	18	24	45	80		80	52.3723	52.3723	1	119.118	0.299296	17	1		5
0	55	156	1.5438	0	0	140	95	90	0	0	0	1	0	0	0	0	0	0	0	0	0	0	1	0	1	0	0	0	0	44	9.2	10		20	29	30	23		15	14.8983	9.71625	0	90.1372	0.454545	1	1			24
0	50	162	1.5	0	0	100	70	90	0	0	0	0	0	0	0	0	0	0	0	0	1	0	1	0	1	0	0	0	1	57.4	10.8	11	48	17	23	37	34		31	22.6667	20.6667	0	170.657	0.383275	7	1		2
0	73	154	1.76714	0	0	160	110		0	0	0	1	0	0	0	0	0	0	0	0	0	0	0	1	0	0	0	0	0	16	11	12		21	35	29	28		26	15.8448	14.7131	0	26.0003	1.5	4	1		0	33
0	150	170	2.66145	0	0	130	70	70	0	0	0	1	0	0	0	0	0	0	0	0	0	0	1	0	1	1	0	0	0			14	31	19	24	36									11	1
0	60	150	1.58114	0	0	120	80	60	1	1	0	0	0	0	1	0	0	0	0	0	0	0	1	0	0	0	0	1	1	43	10.7	10.5	35	15	26	28	25		25	15.8114	15.8114	0	97.4018	0.488372	3	1		0
1	65	155	1.6729	0	0	180	90	70	0	0	0	1	0	0	1	0	0	0	0	0	0	0	1	1	0	0	0	1	1	52.6	10	10	40	18	34	37	41		36	24.5083	21.5195	0	117.932	0.380228	6	1
1	55	157	1.54875	0	1	120	70	70	1	0	0	1	1	1	0	0	0	0	0	0	0	0	0	0	0	0	0	0	1	60.5	9.5	9.5	57	20	21	43	70		80	45.1979	51.6547	1	150.964	0.31405	15	0	8	0
0	60	157	1.61761	0	0	160	105	80	0	0	0	1	1	0	0	0	0	0	0	0	0	1	0	0	0	0	0	0	0	40	10	10.5		17.5	21	34	20		20	12.3639	12.3639	0	80.9805	0.525	2	1		0
1	105	179	2.28491	0	0	180	110	90	0	0	0	1	1	0	1	0	0	0	0	0	0	1	0	0	0	0	0	0	0	56.7	10.5	10		19	28	38	100		80	43.7653	35.0123	1	101.16	0.352734	17	0	13	0
0				0	0	120	80	90	0	0	0	0	1	0	0	0	0	0	0	0	0	1	0	0	0	0	0	0	0	30	9	13		17	22	36	76	72+61	200					0.866667	21	0	18	0	26
0				0	0	90	70	70	0	0	0	0	0	0	0	1	0	0	0	0	0	1	0	0	0	0	0	0	0	23	10	10			32			51+55						0.869565	20	0
0	60	164	1.65328	0	0	180	120	100	0	0	1	1	1	1	1	1	0	0	0	0	0	1	0	0	0	0	0	0	0	57	10.4	10.6		17	29	40	120	51+49		72.583		1	145.618	0.37193	20	0		0
0	50	156	1.47196	0	0	170	100		0	0	0	1	1	0	0	0	0	0	0	0	0	1	0	0	0	0	0	0	0	44	13	12	32	15	29	31	41		30	27.854	20.381	0	137.536	0.545455	10	1		0
0	75	163	1.84278	0	0	145	85	50	0	0	0	1	0	0	0	0	0	0	0	0	0	0	0	1	0	1	0	1	0	46	8.5	8.6	32	19	27	36	40		39	21.7064	21.1637	0	69.4866	0.373913	14	1		0	26
0	92	157	2.00305	0	0	140	80	70	0	0	0	1	0	0	0	0	0	0	0	0	0	0	1	1	1	0	0	0	0	43	12.4	12	27	20	30	35							94.1534	0.55814		1
1	105	190	2.35407	0	0	250	120	90	0	0	0	1	0	0	1	0	0	0	0	0	0	1	0	0	0	0	0	0	0	43	12.8	13.7		19	27		26		30	11.0447	12.7439	0	90.5473	0.637209		1
1	73	167	1.84021	0	0	150	100	100	0	0	0	1	0	0	0	0	0	0	0	0	0	1	0	0	0	0	0	0	0	51	10	10.7		18	22	47	70		52	38.039	28.2576	1	106.679	0.419608	22	0	18	0	25
0	79	161	1.87964	0	0	180	120	70	0	1	0	1	1	0	1	0	0	0	0	0	0	0	1	0	0	1	0	1	0	45.4	17.6	10.8	27	21	35	40	40		40	21.2806	21.2806	0	136.497	0.475771	15	1		0	35
1	93	173	2.11404	0	0	140	90	120	1	1	0	1	0	1	0	1	0	0	0	0	0	0	0	1	1	0	0	0	0	57	12.8	12.5		21	30	45	120	43+67	100	56.7633	47.3028	1	146.502	0.438596	25	0	18		33
1	50	173	1.55009	0	1	105	70	70	0	0	0	0	1	0	0	1	0	0	0	0	0	0	0	0	0	0	0	0	1	49.5	11.4	11.9			39	30	20	82+72		12.9025		0	141.991	0.480808	15	0		0	38
1	54	162	1.55885	0	0	130	80	70	0	0	0	1	1	0	0	1	0	0	0	0	0	1	0	0	0	0	0	0	0	61	12.5	11.3		20	33	39	61		94	39.1315	60.301	1	204.322	0.370492	23	0	22	0	30
1	45	147	1.35554	0	0	140	95		0	0	1	1	1	1	1	0	0	0	0	0	0	1	0	0	0	0	0	0	0	28	12.7	11.3	19		30	28	43		30	31.7216	22.1313	0	72.8286	0.807143	5	1		0
0	90	162	2.01246	0	0	147	75		0	0	0	1	0	0	1	0	0	0	0	0	0	0	0	0	0	0	0	0	1	37	15	14.4		18.6	27	28							100.091	0.778378	13	1		0
1	64.5	168	1.73494	0	0	135	90	105	0	0	0	1	1	0	0	0	0	0	0	0	0	1	0	0	0	0	0	0	0	54	16.3	15.3		17	27	43	101		108	58.2154	62.2502	1	225.276	0.566667	21	0	20	0
1	60	168	1.67332	0	0	120	80	70	0	0	0	1	0	0	0	0	0	1	0	0	0	1	0	0	0	0	0	0	0	41.5	28	16		16	31	40	50		35	29.8807	20.9165	0	275.235	0.771084	5	1		0
0	83	156	1.89649	0	0	240	140	90	0	1	0	1	1	1	0	0	0	0	0	0	0	1	0	0	0	0	0	0	0	31	17	15		15		35	68		20	35.8558	10.5458	1	96.6279	0.967742	10	1
0				0	0	130	80	100	1	0	0	1	0	1	0	0	0	0	0	0	0	0	1	0	1	0	0	0	1	47	13	12.5		19	26	42	51		44					0.531915	13	1		0	25
1	95	168	2.10555	0	0	140	90	106	0	0	0	1	0	0	0	0	0	0	0	0	0	0	1	1	0	0	0	0	0	44.3	15	13		22	29	34	35		35	16.6227	16.6227	0	114.986	0.586907		1			31
0	50	164	1.50923	0	1	97	80		0	0	0	0	1	0	0	0	0	0	0	0	0	0	0	0	0	0	0	0	1	44	10.9	9.4		17.5	25	34	34		20	22.528	13.2518	0	99.5956	0.427273	12	1		25
0	50	160	1.49071	0	0	80	60	90	1	0	0	0	0	0	0	0	0	0	0	0	0	0	1	0	0	1	0	0	0	50	7	8		16	26	42	48	64+57	113	32.1994	75.8027	0	83.5095	0.32	20	1		0
1	60	168	1.67332	0	0	180	120		0	0	0	1	1	1	0	0	0	0	0	0	0	1	0	0	0	0	0	0	0	62.8	8.7	9.6		20	30	45	97		81	57.9686	48.4068	1	142.074	0.305732	18	0	14		29
0	59	156	1.59896	0	0	146	97	80	0	1	0	1	1	0	0	0	0	0	0	0	0	1	1	0	1	0	0	0	0	35	14.4	14		18	25	30	25		20	15.6352	12.5081	0	110.294	0.8	10	1		0
0	45	140	1.32288	0	0	130	70		0	0	0	1	0	0	0	0	0	0	0	0	0	1	0	0	0	0	0	0	0	31	15.6	15.6		15	26	31	42		36	31.749	27.2134	0	132.611	1.00645	10	1		0	24
1				0	0	160	100	74	0	0	0	1	0	0	0	0	0	0	0	0	0	1	0	0	0	0	0	0	0	31	7.5	8												0.516129	12	1		0
1	50	160	1.49071	0	0	130	80	70	0	0	0	0	1	0	0	0	0	0	0	0	0	0	1	0	1	0	0	0	1	51	12	11.4		19	30	40	25	40+42	23	16.7705	15.4289	0	155.817	0.447059	10	1		2
1	70	170	1.81812	0	0	110	70	70	1	0	0	0	0	0	0	1	0	0	0	0	0	0	1	0	1	1	1	0	1	65	12.9	12.2		21.5	32	51	70		70	38.5013	38.5013	1	209.043	0.375385	20	0	14
0	55	160	1.56347	0	0	125	80	70	0	0	0	0	0	1	0	1	0	0	0	0	0	1	0	0	0	0	0	0	0	52	10.6	10.4	47	16.6	27	45	75		92	47.9702	58.8434	1	132.191	0.4	19	0	17	2	26
1	55	167	1.59731	0	0	130	70		0	1	0	1	0	1	0	0	0	0	0	0	0	1	0	0	0	0	0	0	0	53	14.5	11.5		19	29	37	35		40	21.9119	25.0422	0	179.266	0.433962	15	1		0
1	60	165	1.65831	0	0	150	120	70	0	0	0	1	0	0	0	0	0	0	1	0	0	1	0	0	0	0	0	0	0	45	18.7	18.2		20	28	40	26		30	15.6786	18.0907	0	229.9	0.808889		1		0
1	50	158	1.48137	0	0	140	80	70	0	0	1	1	0	0	0	0	0	0	0	0	0	1	0	0	0	0	0	0	0	56	12.2	12		19	27	40	70	53+40	50	47.2537	33.7526	1	191.091	0.428571	5	1
0	65	175	1.77756	0	0	130	80	130	1	0	0	1	0	1	0	0	0	0	1	0	0	0	1	1	1	1	0	1	1	52	13.3	9		16	19	51	133		31	74.8216	17.4396	1	126.172	0.346154	13	1		0
1	80	180	2	0	0	220	140		0	0	0	1	0	0	0	0	0	0	1	0	0	1	0	0	0	0	0	0	0	48	20	19		16	33	43							227.931	0.791667		1		0
0	40	163	1.34578	0	0	130	80	70	0	0	0	0	0	0	0	0	0	0	0	0	0	1	0	0	0	0	0	0	0	42	8	7.5		19	32	42	78	53+54		57.9592		1	71.7285	0.357143	18	0	12		29
0	53	159	1.52998	1	0	180	110	90	0	1	0	1	1	1	0	0	1	1	0	0	0	0	1	0	0	1	0	0	1	62.8	6.8	9	60	15.2	24	43	64		34	41.8307	22.2225	1	129.378	0.286624	16	0	10		24
0	58	168	1.6452	0	0	125	85	120	1	0	1	0	1	0	0	0	1	1	0	0	0	1	0	0	0	0	0	0	0	35	11.7	11.9		15.4		54	125		180	75.9788	109.41	1	80.0829	0.68	17	0	15	5	26
0	70	154	1.73045	0	0	140	80		0	0	0	1	0	0	0	0	0	0	0	0	0	0	0	1	1	0	0	0	0	40	13	13	24	19	23	34	38		25	21.9597	14.4471	0	107.457	0.65	6	1
0	35	152	1.21564	0	0	110	60	70	0	0	0	1	1	1	0	0	1	1	0	0	0	0	0	0	1	0	0	0	0	45	12.2	12		13.8		39	69		22	56.7603	18.0975	1	164.43	0.533333	11	0	6	0
0	50	150	1.44338	0	0	130	88		0	0	0	0	1	1	0	0	0	0	0	0	0	1	0	0	0	0	0	0	0	64	14.4	14		20.6	30	50	60		68	41.5692	47.1118	1	303.63	0.4375	22	1		20
0	48	156	1.44222	0	0	120	80	90	0	0	0	0	1	1	0	0	0	0	0	0	1	1	0	0	0	0	0	0	0	38	9	10		22	26	28	34		23	23.5748	15.9476	0	75.1811	0.526316	16	0	16
1	50	158	1.48137	0	0	180	80	70	1	1	0	1	1	0	0	0	0	0	0	0	0	1	0	0	0	0	0	0	0	52	13.5	13.2		20	33	39	62		46	41.8533	31.0524	1	194.798	0.507692	17	1		0
1	85	159	1.93757	0	0	170	100		0	0	0	1	0	0	0	0	0	0	0	0	0	0	1	0	0	0	0	0	0	43	13.4	13.3		19.7	27	35	39		30	20.1283	15.4833	0	111.26	0.618605	9	1		0
1	80	185	2.02759	0	0	150	70		0	0	0	1	0	0	0	0	0	1	1	0	0	0	1	1	0	0	0	1	1	21	21	26		23	40	30	36		25	17.7551	12.3299	0	125.224	2.47619	8	1		0
1	70	168	1.80739	0	0	100	60	70	0	0	0	1	0	0	0	0	0	0	0	0	0	0	1	0	1	0	1	0	1	61.6	9.8	10	13	18.6	25	41	66	56+60	12	36.5167	6.6394	1	140.682	0.324675	21	0	20
1	85	169	1.99757	0	1	160	100	70	0	1	0	1	0	0	0	0	0	0	0	0	0	1	0	0	0	0	0	0	0	43	16	15.3		23	33	42	50		50	25.0304	25.0304	0	137.725	0.711628	6	1		0
0	55	160	1.56347	0	0	160	80	70	0	0	0	1	0	0	0	0	0	1	0	0	0	0	1	0	1	0	0	0	0	15	18	18		19	25		20		20	12.792	12.792	0	68.7945	2.4	5	1
1	50	158	1.48137	0	0	130	95	80	0	0	0	0	1	1	0	1	0	0	0	0	0	1	0	0	0	0	0	0	0	58.7	10.7	11.5	52	15	36	47	75	49+62	100	50.629	67.5053	1	183.778	0.391823	20	0		0	29
0	80	170	1.94365	1	0	140	70	70	0	0	0	1	0	0	0	0	0	0	0	0	0	0	0	1	0	1	0	1	1	39.2	12.4	12.7		17	20	31	31		30	15.9494	15.4349	0	88.0144	0.647959		1		0
0	60	165	1.65831	1	0	150	100	70	0	0	0	1	0	0	0	0	0	0	1	0	0	1	0	0	0	0	0	0	0	25	19	17		18	30	25	22		20	13.2665	12.0605	0	106.041	1.36	5	1			28
0	65	165	1.72603	0	0	160	120	70	0	0	0	1	0	0	0	0	0	0	1	0	0	1	0	0	0	0	0	0	0	33	18	17.5	26	19	31	33	35		41	20.2778	23.754	0	137.612	1.06061		1		0
1	60	179	1.72723	0	0	160	95	80	1	1	0	1	1	0	0	0	0	0	0	0	0	1	0	0	0	0	0	0	0	45.8	17.8	14.8		19	28	44	54		42	31.2639	24.3164	0	185.847	0.646288	9	1		0	31
0	63	159	1.66808	0	0	160	100	70	0	0	0	1	0	0	0	0	0	1	0	0	0	0	0	0	1	1	0	0	0	65.5	13.7	15		20	24	53	116		34	69.5409	20.3827	1	276.764	0.458015	8	1		0
0	50	170	1.53659	0	1	140	90	100	0	0	0	1	0	0	0	0	0	0	0	0	0	1	0	0	0	0	0	0	0	59	10	12		14	29	45	166		61	108.031	39.6983	1	176.549	0.40678	22	0	15	5
0	65	159	1.69435	0	0	140	100	100	0	0	0	1	1	1	0	0	0	1	0	0	0	1	0	0	0	0	0	0	0	63.4	10.3	9.7		15.4	24	54	180		30	106.235	17.7059	1	159.714	0.305994	18	0		0	26
0	55	160	1.56347	0	0	150	90	100	0	0	0	1	0	0	0	0	0	0	0	0	1	0	0	0	1	0	0	0	0	51	12	13		20	27	45	53		50	33.8989	31.9801	0	163.011	0.509804	18	0	15	0
0	43	158	1.37376	0	0	90	60	80	0	0	0	0	0	0	0	1	0	0	0	0	0	0	0	0	0	0	1	1	1	39	9	8		17	32	29	22		20	16.0144	14.5586	0	70.4341	0.410256	2	1		0
1	53	160	1.53478	0	0	120	80	60	0	0	0	1	0	0	0	0	0	0	0	0	0	0	1	0	1	1	0	0	0	50	18	18		19			50		50	32.5779	32.5779	0	277.042	0.72	20	0	15	0
0	60	150	1.58114	0	0	150	80	70	0	0	0	1	0	0	0	0	0	0	0	0	0	0	1	0	1	1	0	0	0	40	16.8	16.3		19	20	41	85		49	53.7587	30.9903	1	171.868	0.815	10	1
0	44	157	1.38524	0	0	150	110	70	0	0	0	1	1	0	0	0	1	0	0	0	0	1	0	0	0	0	0	0	0	55.3	15.8	10.7		19	30	37	50		35	36.0948	25.2664	1	227.173	0.38698	9	1		0
0	87	154	1.92916	0	0	160	94	70	0	1	0	1	0	0	0	0	0	0	0	0	0	1	0	0	0	0	0	0	0	41	13	11.8		16.5	28	37	49		37	25.3996	19.1793	0	93.1425	0.57561	8	1		0
0	45	145	1.34629	0	0	130	80	100	0	0	0	1	0	0	0	0	0	0	0	0	1	0	0	1	1	0	1	0	0	53.4	9.8	9.4		15	24	48	110		45	81.7059	33.4252	1	142.376	0.35206	19	0	19	0
0	90	165	2.03101	0	0	160	70		0	0	0	1	0	0	0	0	0	0	0	0	0	0	1	1	1	0	0	1	1	33.4	22.8	22.5		16.5	29	39	35		35	17.2328	17.2328	0	184.417	1.34731	11	1		0
1	45	160	1.41421	0	0	120	80	90	1	0	0	1	0	0	0	0	0	0	0	0	0	0	0	0	1	0	0	1	0	57	11.5	9.8		18	27	40	70		70	49.4975	49.4975	1	173.468	0.34386	16	0	11	0
0	53	164	1.55385	0	0	95	60	110	0	0	0	0	1	1	0	0	0	1	0	0	0	1	0	0	0	0	0	0	0	54.5	10.7	10.3			19	48	116		25	74.6534	16.0891	1	143.762	0.377982	9	1		0
1	76	155	1.80893	0	0	160	77	80	0	0	0	1	1	0	1	0	0	0	0	0	0	1	0	0	0	0	0	0	0	38.8	14	10.8		20	30	28	39		31	21.5597	17.1372	0	91.4588	0.556701		1
0	59	150	1.56791	0	0	140	80	80	0	0	0	1	0	0	0	0	0	0	0	0	0	1	0	0	0	0	0	0	0	40	12.3	10.5		22	29	36	29		25	18.496	15.9448	0	97.4654	0.525	8	1		0
0	80	160	1.88562	0	0	130	90	100	0	0	0	0	1	0	0	0	0	0	0	0	1	0	1	0	1	0	0	0	1	57.6	10.5	9.5				40	37		33	19.6222	17.5009	0	121.863	0.329861	5	1		0
0	50	159	1.48605	0	0	100	60	80	0	0	0	0	1	1	0	0	0	0	0	0	1	0	1	0	1	0	0	0	1	71	9	9		17	18	53	118		44	79.4053	29.6088	1	194.309	0.253521	23	0	17
1	62	163	1.67548	0	0	125	85	100	0	0	0	0	1	1	0	0	0	0	0	0	0	0	1	0	1	0	0	1	1	63.7	10	8		19	23	45	69		68	41.1823	40.5855	1	142.45	0.251177	14	1		0	24
1	75	180	1.93649	0	0	110	70	100	1	0	0	1	0	0	0	0	0	0	0	0	0	0	1	0	1	0	0	0	0	75	9	9.7		19.5	30	39	110		38	56.8038	19.6231	1	172.193	0.258667	18	1		0
0	65	170	1.75198	0	0	160	95	70	0	0	0	1	0	0	0	0	0	1	0	0	1	0	0	0	0	0	0	0	1	44.7	10.1	9.6		18	24	35	41		30	23.4021	17.1235	0	84.4242	0.42953	9	1		0
1	75	175	1.90941	0	0	118	77	100	0	0	0	0	0	0	0	0	0	0	0	0	0	1	0	0	0	0	0	0	0	53	10.8	10.1		15	32	53	104		180	54.4672	94.2701	1	110.985	0.381132	30	1		0
0	45	151	1.37386	0	0	165	100	80	0	0	0	1	0	0	0	0	0	0	0	0	0	1	0	0	0	0	0	0	0	25	17	15	1	14	22	28	20		20	14.5575	14.5575	0	102.689	1.2	5	1
0	67	160	1.72562	0	0	120	40	60	0	0	0	1	1	0	0	0	0	0	0	0	0	1	0	0	0	0	0	0	0	35	12.8	12.6		16	27	38	31	53+62	134	17.9645	77.6531	0	85.5684	0.72	27	0	20	0
0	45	160	1.41421	0	0	130	70	70	0	0	0	1	0	0	0	0	0	0	0	0	0	0	1	0	1	0	0	1	0	43.8	16	15.5		16	24	42	60		45	42.4264	31.8198	1	201.751	0.707763	8	1
0	55	160	1.56347	0	0	150	80	100	1	0	0	1	0	0	0	0	0	0	1	0	0	1	0	0	0	0	0	0	0	39	10.2	9.7		18	25	22	20		20	12.792	12.792	0	77.1713	0.497436	8	1		0
1	55	165	1.58771	0	0	120	70	90	0	0	1	0	0	0	0	0	0	0	0	0	0	1	0	0	0	0	0	0	0	30	15	14		22	27	31	36	54+48	65	22.6741	40.9394	0	93.4753	0.933333	12	1		0
0	80	170	1.94365	0	0	160	90	70	0	0	0	1	0	0	0	0	0	0	0	0	0	0	1	0	1	1	0	0	0	38	18	14.5		14.6	30	35	33		20	16.9784	10.2899	0	126.505	0.763158		1		0
0	68	158	1.72755	0	0	140	70	70	0	0	0	1	0	0	0	0	0	0	0	0	0	0	1	0	1	0	1	0	0	33	14.4	12.8		19	23	27	44		40	25.4695	23.1541	0	87.7634	0.775758	11	1		0
0	70	160	1.76383	0	0	100	80	120	0	1	0	0	1	0	1	0	0	0	0	0	0	1	0	0	0	0	0	0	0	47.5	11.4	11.4				35	35			19.8431		0	113.33	0.48		1
1	117	163	2.30163	0	0	180	110	70	0	0	0	1	1	0	0	0	0	0	0	0	0	1	0	0	0	0	0	0	0	60	18.7	16		22	32	40	70		38	30.4132	16.51	0	228.92	0.533333	8	1		0
0	55	147	1.49861	0	0	150	100		0	0	1	0	0	0	0	0	0	0	0	0	0	0	1	0	1	0	0	0	0	45	10.4	10.2			28	29	30		22	20.0185	14.6803	0	106.137	0.453333		1
0	68	158	1.72755	0	0	150	80	50	0	1	0	1	0	0	0	0	0	0	0	0	0	1	0	0	0	0	0	0	0	45.6	9.8	9.7		16.7	28	33	45		37	26.0484	21.4176	0	87.2074	0.425439	13	1		0
0	46	148	1.37518	0	0	100	60	90	0	0	0	0	0	0	0	1	0	0	0	0	0	1	0	0	0	0	0	0	0	55	7.4	7.5		12	17	46	58	52+48	97	42.1764	70.5364	1	105.973	0.272727	23	0	18	5
1	74	177	1.90744	0	0	90	70	70	0	0	0	0	1	0	0	0	0	0	0	0	0	1	0	0	0	0	0	0	0	66.5	9.6	9.5		20	30	56	140		120	73.3967	62.9115	1	145.312	0.285714	17	1		3
0	77	148	1.7792	0	0	90	60	100	0	0	0	0	0	1	0	0	0	0	0	0	1	1	0	0	0	0	0	0	0	55.3	8.6	8.9		16	20	44	68	49+48	65	38.2194	36.5333	1	101.342	0.321881	18	0	14	10
1	63	169	1.71974	0	0	137	80	90	0	0	0	0	1	1	1	0	0	1	0	0	0	1	0	0	0	0	0	0	0	60.7	8.6	7.8		14	34	52	110		60	63.9632	34.889	1	113.53	0.257002	10	1		0
0	85	163	1.96179	0	0	155	140	70	0	0	0	1	0	1	0	0	0	0	0	0	0	0	1	1	1	1	0	0	0	35	12.5	14.1		15	27	32	25		25	12.7435	12.7435	0	80.9488	0.805714		1		0
0	50	160	1.49071	0	0	128	85	90	1	0	0	0	0	0	0	0	0	1	0	0	0	1	0	0	0	0	0	0	0	43	9	9.9				77	123	78+54	60	82.5109	40.2492	1	87.9994	0.460465	24	0		1
1	58	164	1.62549	0	0	160	95	50	0	1	0	1	0	0	1	0	0	0	0	0	0	1	0	0	0	0	0	0	0	39	16	13		18	35	28	38		29	23.3775	17.8408	0	130.579	0.666667		1
1	46	161	1.4343	0	0	150	80	60	0	0	0	1	0	0	0	0	0	0	0	0	0	0	1	0	0	0	0	0	0	38	11.2	10.3		14.6	28	30	24		26	16.7329	18.1273	0	90.3601	0.542105	5	1		0
0	65	170	1.75198	0	0	120	80	80	0	0	0	0	0	0	0	1	0	0	0	0	0	0	0	0	1	0	0	0	0	40	13.5	10.7		19	25	35							95.2678	0.535		1		2
1	60	165	1.65831	0	0	150	90	70	0	0	0	1	0	0	0	0	1	0	0	0	0	0	1	0	1	1	0	0	0	39	17	22		20	27	40	72		59	43.4176	35.5783	1	208.329	1.12821	5	1		0
1	59	152	1.57833	0	0	180	110	90	0	0	0	0	1	1	0	1	1	0	0	0	0	1	0	0	0	0	0	0	0	46.8	16	13.4		19.7	29	34	30		26	19.0075	16.4732	0	179.201	0.57265	10	1		5
1	85	167	1.98571	0	0	160	105	90	0	1	0	1	1	1	0	0	0	0	0	0	0	1	0	0	0	0	0	0	0	72	11.2	11.3		22	30	48	76		68	38.2734	34.2446	1	197.204	0.313889	25	0		0
0	43	172	1.43333	0	0	100	60	110	0	0	0	0	0	1	0	1	0	1	0	0	0	1	0	0	0	0	0	0	0	56	9.6	9.7		10	19	65	131	61+45	93	91.3953	64.8837	1	145.896	0.346429	19	0	17	1.5
0	52	154	1.49146	0	0	190	115	70	0	0	0	1	1	0	0	0	0	0	0	0	0	0	0	1	1	0	0	0	1	39	12	11.7		20.5	34	33	27		30	18.1031	20.1146	0	104.414	0.6	10	1		0
1	53	161	1.53957	0	0	180	110	70	0	1	0	1	0	0	0	0	0	0	0	0	0	0	1	0	0	1	0	1	0	22	22	20		17.5	29	32	39		34	25.3317	22.0841	0	135.911	1.81818		1		0
0	45	170	1.45774	0	0	110	60	70	0	0	0	0	1	0	0	1	1	1	0	0	0	1	0	0	0	0	0	0	0	68.5	8.3	9.5		14.5	23	43	77		42	52.8216	28.8118	1	183.391	0.277372	17	1	8
0	70	170	1.81812	0	0	70	50	100	0	0	0	0	1	1	0	0	0	0	0	0	0	1	0	0	0	0	0	0	0	108	10.8	11		16	28	45	62	105	220	34.1012	121.004	1	424.285	0.203704	36	1		5
0	47	154	1.41794	0	0	160	105		0	0	0	1	0	0	0	0	0	1	0	0	1	1	0	0	0	0	0	0	0	55.7	10	9.8		20.6	29	32	27		27	19.0417	19.0417	0	151.128	0.351885	8.5	1		0
0	70	110	1.46249	0	0	160	80	70	0	0	0	1	0	0	0	0	0	0	0	0	0	0	1	0	1	0	0	0	0	30	15	13			33		199	62+68	20	136.069	13.6753	1	95.6378	0.866667	22	0	12	5
1	49	161	1.48033	0	0	100	70	90	0	0	0	0	1	1	0	0	1	1	0	0	0	1	0	0	0	0	0	0	0	62	8.3	8.9		17.8	23	55	138		112	93.2222	75.6586	1	145.267	0.287097	17	0	14	3
0	70	158	1.75278	0	0	200	120	70	0	1	0	1	1	0	0	0	0	0	0	0	0	1	0	0	0	0	0	0	0	52	12.9	11.1		19.7	29	38	34		40	19.3978	22.8209	0	141.628	0.426923	11	1		0
1	55	178	1.64907	1	0	90	60	100	0	0	0	0	1	0	0	0	0	0	0	0	0	1	0	0	0	0	0	0	0	39	8.9	10		16	23	27	20	47+48		12.128		0	68.0031	0.512821	20	0	14	25
0	53	161	1.53957	0	0	175	115	65	0	0	0	1	1	1	0	0	0	0	0	0	0	0	0	1	0	0	0	0	0	44.2	12.3	11.4			28	32	35		35	22.7336	22.7336	0	122.509	0.515837	19	1		0
0	40	145	1.2693	0	0	160	80	70	0	0	0	1	0	1	0	0	0	0	0	0	0	1	0	0	0	0	0	0	0	52	7.2	8.7		16	31	35	35		35	27.5744	27.5744	0	113.031	0.334615	14	0	13	0
1	55	167	1.59731	0	0	125	30	100	0	1	0	0	0	1	1	0	1	1	0	0	0	1	0	0	0	0	0	0	0	84	9.2	8.5		20		51	95		50	59.4751	31.3027	1	239.17	0.202381	23	0	20	8
0	51	157	1.49136	0	0	120	40	70	0	0	1	0	1	0	0	0	0	0	0	0	0	1	0	0	0	0	0	0	0	46.8	9.4	9.1		15.8	25	29	30		20	20.1158	13.4105	0	98.1546	0.388889	8	1		0
1	73	174	1.87839	0	0	100	70	80	0	0	0	0	1	1	0	1	1	0	0	0	0	1	0	0	0	0	0	0	0	67.4	11.1	11.7		17.9	25	46	57		54	30.3452	28.7481	0	189.438	0.347181	21	0	19	0
1	50	158	1.48137	0	0	140	80	70	0	0	0	0	0	0	1	0	0	0	0	0	0	0	1	0	1	1	1	1	1	57.8	8.6	8.7			34	35	40		35	27.0021	23.6268	0	129.439	0.301038	7	1		0
1	60	164	1.65328	0	0	138	85	80	0	0	1	0	0	1	0	0	1	0	1	0	0	0	0	0	1	0	0	0	0	62.7	10.1	10.8		18.7	27	43	90		37	54.4373	22.3798	1	169.988	0.344498	20	0	19	0
1	60	163	1.64823	0	0	160	96	65	0	0	1	1	0	0	0	0	1	0	0	0	0	1	0	0	0	0	0	0	0	41	13	12.5	27	18.3	35	33	35		35	21.2349	21.2349	0	113.657	0.609756		1		0	35
0	45	155	1.39194	1	0	135	85	90	0	0	0	0	0	0	0	0	0	0	0	0	0	0	0	0	0	0	0	0	1	35.6	14.3	13.8		15.6	19.5	27	15		15	10.7763	10.7763	0	127.529	0.775281		1		15
1	75	166	1.85966	0	0	170	110	70	1	0	1	1	1	1	1	0	0	0	0	0	0	1	0	1	0	0	0	0	0	28.5	21.9	18.4		24	44.9	39	42		38	22.5848	20.4338	0	135.342	1.29123	10	1		0	36
1	50	154	1.46249	0	0	150	50	80	0	0	0	1	1	0	0	0	1	1	0	0	0	1	0	0	0	0	0	0	0	73	9.3	9		22.9	28	45	52		37	35.5557	25.2992	1	211.646	0.246575	6	1		0
0	54	158	1.53948	0	0	120	70	70	0	0	1	0	0	0	1	0	0	1	0	0	0	1	0	0	0	0	0	0	0	51	6	6	37	15.2	22	37	57		41	37.0255	26.6324	1	63.4461	0.235294	10	1		0
1	63	163	1.68893	0	0	160	110	70	0	1	0	1	0	0	0	0	1	1	0	0	0	1	1	0	1	0	0	0	0	51.5	10.9	10.4		20	26	39	32		38	18.9469	22.4994	0	122.779	0.403883	18	1		0
0	35	141	1.17083	1	0	180	100	120	0	0	0	1	0	0	1	0	0	0	0	0	0	0	1	0	1	0	0	1	0	43.8	13.8	12.8		15	33.5	31	63		28	53.8082	23.9147	1	188.231	0.584475	5	1
1	52	152	1.48174	0	0	120	80	60	1	0	0	0	1	1	0	0	1	1	0	0	0	1	0	0	0	0	0	0	0	67.6	9.5	8.5		19.8	25	41	95		88	64.1138	59.3896	1	178.73	0.251479	20.8	1		0
1	55	163	1.57806	0	0	120	80	90	1	0	1	1	1	1	0	0	0	0	0	0	0	1	1	0	1	0	0	0	0	71.5	14	14.5		21	29	52	149		131	94.4196	83.0132	1	334.514	0.405594	23	0	15	7
1	90	180	2.12132	1	0	180	110	110	1	0	0	1	1	1	0	0	0	0	0	0	0	1	0	0	0	0	0	0	0	46.5	13.1	13.6		17.7	29	46	74	69+62	91	34.8839	42.8978	1	114.399	0.584946	24	1		5
1	55	161	1.56835	0	0	120	80	90	0	0	0	0	0	1	0	1	1	1	0	0	0	1	0	0	0	0	0	0	0	54.8	10.4	10		21	29	37	66		44	42.0824	28.055	1	138.296	0.364964	21	0	13	0
1	93	183	2.17428	0	0	150	115	100	0	1	0	1	1	0	0	0	1	1	0	0	0	0	0	0	1	0	0	0	0	67	10.3	10.3	59	17.7		44	69	58+71	114	31.7346	52.4311	0	142.141	0.307463	24	0	14	3
0	51	159	1.50083	0	0	150	90	70	0	0	0	1	0	0	0	0	0	0	0	0	0	0	1	1	1	0	0	0	0	38.7	14.5	13.4		18	29	30	33		30	21.9878	19.9889	0	131.632	0.692506	5	1
0	70	152	1.71917	0	0	136	90	113	0	0	0	0	1	0	0	0	0	0	0	0	0	0	1	0	1	0	0	0	0	53.4	11	10.9		14	23.5	38	70	62+70		40.7173		1	132.935	0.40824	19.5	1		0
1	65	159	1.69435	0	0	142	95		0	0	0	0	1	1	0	1	1	0	0	0	0	1	0	0	0	0	0	0	0	57	12.6	12.5		20	29	45	104		63	61.3803	37.1823	1	180.8	0.438596	27	0	17	0
1				0	0	140	80	70	0	0	0	1	0	0	0	0	0	0	0	0	0	1	0	0	0	0	0	0	0	50.2	14.6	13.3			31	35	55		45					0.52988	11	1		0
0	60	170	1.68325	1	0	150	90	110	0	0	0	1	0	0	0	0	0	0	0	0	1	1	0	0	0	0	0	0	0	49	13.8	12.8		17		39	45		41	26.734	24.3576	0	155.418	0.522449	19	0		0
1	45	155	1.39194	0	0	180	120		0	1	0	1	1	1	1	0	0	0	0	0	0	1	0	0	0	0	0	0	1	45	18	16		17	29	36	46		35	33.0474	25.1447	0	240.235	0.711111	14	1	6	0
0	50	148	1.43372	0	0	180	120	70	0	1	0	1	0	0	1	0	0	0	0	0	0	1	0	0	0	0	0	0	0	56	10	10.5		19.8	25	38	44		20	30.6894	13.9497	0	157.891	0.375	5	1		0
0	70	175	1.84466	1	0	160	80		0	0	0	1	1	0	0	0	0	0	0	0	0	0	1	0	1	1	0	0	0	50.4	10.7	10.3		19.2	24	37	100	63+50		54.2105		1	106.43	0.40873	20	0
0	73	148	1.73237	0	0	210	115	90	0	0	1	1	1	0	0	0	0	0	0	0	0	1	0	0	0	0	0	0	0	45	13.1	13		19.8	26	34	33		22	19.049	12.6994	0	128.856	0.577778	5	1		0
0	41	147	1.2939	0	0	160	110	110	1	0	0	1	0	0	0	0	0	0	0	0	0	1	0	0	0	0	0	0	0	40	9.4	9.3		14	32	32	73		55	56.4188	42.5073	1	88.9056	0.465	14	1		0
0	62	164	1.68061	0	0	120	80	90	1	0	0	0	1	1	0	0	0	0	0	0	0	1	0	0	0	0	0	0	0	69	10.3	17.4		18	22	91	44		48	26.181	28.5611	0	285.017	0.504348	21	0		5
1	75	144	1.73205	0	0	190	105	70	0	0	0	1	1	1	0	0	0	0	0	0	0	1	0	0	0	0	0	0	0	40	12.2	12		18	24	34	61		26	35.2184	15.0111	1	96.3641	0.6	16	1		0
1	78	162	1.8735	0	0	90	60	80	0	0	0	0	0	1	0	1	0	0	0	0	0	0	1	0	1	0	1	0	0	58	5.5	7.6		15.6	23.6	46	80		80	42.7008	42.7008	1	72.9701	0.262069	25	0	24	5
0	45	150	1.36931	1	0	161	110		0	0	0	1	0	0	0	0	0	0	0	0	1	0	1	0	1	0	0	0	1	38.7	12.9	11		14.8	25	23	20		26	14.6059	18.9877	0	113.838	0.568475	7	1		0
0	58	151	1.55974	0	0	130	80	60	0	1	0	1	0	0	0	0	0	0	0	0	0	0	0	0	1	1	0	1	0	42	9.5	9.4		20	34	32	29		25	18.5929	16.0283	0	80.9626	0.447619	12	1		0
0	50	146	1.424	0	0	190	110	70	0	0	0	1	1	1	0	1	0	0	0	0	0	0	1	1	0	0	0	0	0	45.9	15.5	15.1		16.5	30	35	74	45+40	22	51.9663	15.4494	1	205.076	0.657952	14	0	9
0	50	150	1.44338	0	0	110	70	90	0	0	0	0	1	1	1	1	0	0	0	0	0	1	0	0	0	0	0	0	0	53	12.1	11.6		14	28	42	50		30	34.641	20.7846	1	174.278	0.437736	19	0	14
0	43	138	1.28387	0	0	140	80	90	0	1	0	0	1	1	0	0	0	0	0	0	0	1	0	0	0	0	0	0	0	45	11	10.5		17			50	42+45		38.9446		1	131.523	0.466667	17	1		0
0	57	149	1.53596	0	0	120	80	100	0	1	0	0	0	0	0	0	0	0	0	0	0	1	0	0	0	1	0	0	0	43.9	7.5	7.6		14.6	20	28	40		40	26.0424	26.0424	0	65.4217	0.346241	14	1	8	0
0	70	170	1.81812	0	0	110	70	90	1	0	0	0	0	0	0	0	0	1	0	0	0	0	0	0	1	0	1	0	1	53.8	11.2	10.3		18	25	39	65		75	35.7512	41.2514	1	124.123	0.3829	14	1		0
0	47	152	1.4087	0	0	110	70	90	0	0	0	1	0	1	0	1	0	0	0	0	0	0	0	0	1	0	0	0	0	34	16.9	14		16	26	39	38	61+54		26.9752		0	138.237	0.823529	23	0	16	5
1	90	170	2.06155	0	0	80	60	120	0	0	0	0	0	0	0	1	0	0	0	0	0	1	0	0	0	0	0	0	0																	1
0	53	156	1.51548	0	0	150	80	70	0	0	0	1	0	0	1	1	0	0	0	0	0	1	0	0	0	0	0	0	0	53.8	10.9	9.4		21	29	35	45		42	29.6936	27.7141	0	137.881	0.349442	11	1	5	0
1	61	167	1.68218	0	0	178	110	70	0	0	0	1	1	0	1	1	1	0	0	0	0	1	0	0	0	0	0	0	0	40.7	15.6	12.2		21		31	45		45	26.751	26.751	0	125.628	0.599509	26	0	23	0
0	70	164	1.78575	0	0	140	90	70	0	1	0	1	0	0	1	0	0	0	0	0	0	1	0	0	0	0	0	0	0	31.8	12.5	11.2		18.3	24	27	25		22	13.9998	12.3198	0	64.6672	0.704403	5	1		0
1	75	161	1.83144	0	0	180	100	70	0	0	0	1	1	0	0	0	0	0	0	0	0	1	0	0	0	0	0	0	0	43.6	14	12.3		21	32	34	36		28	19.6567	15.2885	0	117.502	0.56422		1
1	55	164	1.58289	0	0	120	80	90	1	0	0	0	0	1	0	1	1	1	0	0	0	1	0	0	0	0	0	0	0	54.8	12.8	11.4		18.6	33.6	48	182		107	114.979	67.5977	1	172.652	0.416058	21	1		0
0	63	157	1.65756	0	0	220	110	70	0	0	0	1	1	1	0	0	0	0	0	0	0	1	0	0	0	0	0	0	0	27.5	18	15		20	24	33	40		40	24.1319	24.1319	0	100.714	1.09091	5	1		0
1	60	156	1.61245	0	0	150	70	109	1	0	1	1	1	0	0	0	0	0	0	0	0	1	0	0	0	0	0	0	0	43	11.7	11.9					40		44	24.8069	27.2876	0	111.402	0.553488		1		0
1	55	154	1.53388	0	0	140	90	70	0	1	1	1	1	1	0	1	0	0	0	0	0	1	1	0	1	0	0	0	0	57	16.3	16.7		18.6	24	42	70	70+60	60	45.636	39.1166	1	294.97	0.585965	21	1		0
1	68	158	1.72755	0	0	140	70	70	0	1	0	1	1	1	0	0	0	0	0	0	0	0	1	1	0	0	0	0	0	48	13.7	13.3		22	29	31	26		25	15.0502	14.4713	0	149.916	0.554167		1
1	80	163	1.90321	0	0	200	130	70	0	0	0	1	1	0	0	0	0	0	0	0	0	1	0	0	0	0	0	0	0	46.2	12.2	11.7		17.8	29	34	36		39	18.9154	20.4917	0	107.48	0.506494	16.5	1
0	70	145	1.67912	0	0	155	85	70	0	0	0	1	0	0	1	0	0	0	0	0	0	0	1	0	0	0	0	0	0	42.8	12.3	11.9		18	28	35	36		25	21.4398	14.8888	0	110.179	0.556075	5	1		0
0	45	151	1.37386	0	0	125	80	60	0	0	1	0	1	1	0	0	0	0	0	0	1	1	0	0	0	0	0	0	0	56	6.2	6.7		18	24	27	45		35	32.7544	25.4756	0	91.7274	0.239286	13	0	10	0
0	65	159	1.69435	1	0	130	80	100	1	0	0	1	0	0	0	1	0	0	0	0	0	1	0	0	0	0	0	0	0	47.4	12.7	14		21	33	49	92		117	54.298	69.0529	1	147.496	0.590717	26	0	24	0
0	50	150	1.44338	1	0	110	70	70	0	0	0	0	0	0	0	0	0	0	0	0	0	0	0	0	0	0	0	0	1	53	7.2	7.1		15	24	32	35		40	24.2487	27.7128	0	89.8908	0.267925	16	1	6	5
0	43	151	1.34299	0	0	165	110	70	0	0	0	1	1	1	0	1	1	1	0	0	0	1	0	0	1	0	0	0	0	46.5	13.8	13.3		18	24.5	36	50		33	37.2305	24.5721	1	184.705	0.572043	14	1		15
0	55	162	1.57321	0	0	110	70		0	0	0	0	0	0	0	0	0	0	0	0	0	0	0	0	0	0	0	0	1	38	6	6		20		36	20		22	12.7128	13.9841	0	37.0878	0.315789	17	0		9
1	43	155	1.36066	0	0	140	80	70	0	0	0	0	0	0	0	1	0	0	0	0	0	1	0	0	0	0	0	0	0	32.7	9	8.7		15	22	37	46	69+45	80	33.8072	58.7951	0	56.9027	0.53211	20	0		0
1	57	152	1.55134	0	0	130	70	70	1	0	0	1	1	1	0	0	0	0	0	0	0	0	0	0	1	0	1	0	1	53.6	15.3	16.9		21	28	45	61		60	39.3208	38.6762	1	256.162	0.630597	17	1		0
0	50	152	1.45297	1	0	150	110	80	0	0	0	1	1	1	0	0	0	1	0	0	1	1	1	0	1	0	0	0	0	55.6	13.6	12.5		15.6	32	46	50		47	34.4124	32.3476	1	213.851	0.44964	19	0	13	2.5
1	50	158	1.48137	0	0	120	80	70	1	0	0	0	0	0	0	0	0	0	1	0	0	1	0	0	0	1	0	0	0	51.2	8.1	9.3		18	28	37	63		42	42.5283	28.3522	1	105.933	0.363281	20	1		0
0	40	151	1.29529	0	0	163	70	110	0	0	1	0	0	0	0	0	0	0	0	0	0	0	0	0	1	0	0	0	0	61.8	15.4	15.2		22	28	56	133		30	102.68	23.1608	1	355.117	0.491909	17	0		2
0	45	158	1.40535	1	0	190	120	65	0	0	0	1	0	0	0	0	0	0	0	0	0	1	1	1	0	0	0	0	0	37	16.4	15		20	29	26	20		20	14.2314	14.2314	0	159.468	0.810811	5	1		0
0	56	157	1.56276	0	0	140	70	70	0	0	0	1	0	0	0	0	0	0	0	0	0	0	1	0	0	0	0	0	0	38	11	9.6		17	23	32	20		20	12.7979	12.7979	0	77.9201	0.505263	5	1		0
1	56	169	1.62138	0	0	120	80	95	0	0	0	0	0	0	0	0	0	1	0	0	0	1	0	0	1	0	0	0	0	30.3	14.5	13.1		18	27	29		78+85	30		18.5027		85.3288	0.864686	17	0		0
1	79	173	1.94843	0	0	190	96	116	0	0	1	1	1	0	0	1	0	0	0	0	0	1	0	0	0	0	0	0	0	48	13.2	12.9		17	25	41	74		64	37.9792	32.8469	1	126.514	0.5375	24	0	17	5
0	37	139	1.19525	0	0	190	100	70	0	0	0	1	0	1	0	1	1	0	0	0	0	1	1	0	1	0	0	0	0	45	12.6	11		12.3	22	42	45		48	37.6492	40.1591	1	161.288	0.488889	19	0		5
0	53	153	1.50083	0	0	180	110	70	0	1	0	1	1	0	0	0	0	0	0	0	0	1	0	0	0	0	0	0	0	40	9.5	9.4		16.5	23.6	28	28		27	18.6563	17.99	0	77.7972	0.47	14	1	4
0	83	162	1.93261	0	0	170	100	70	0	1	0	1	0	0	0	0	0	0	0	0	0	0	0	0	0	1	0	1	0	46.3	15.7	13.5		19.7	24	25	33		28	17.0753	14.4881	0	142.547	0.583153		1
1	59	164	1.63944	0	0	120	70	70	0	0	0	0	1	1	0	0	0	1	0	0	0	1	1	0	1	0	0	0	0	53.5	8.9	9.4		17		62	200	61+41	55	121.993	33.548	1	110.134	0.351402	13	1
1	61	172	1.70717	0	0	210	100	65	0	0	0	1	0	0	1	0	0	0	0	0	0	1	0	0	0	0	0	0	0	42.5	12.1	12.1		21.8	27	25	25		25	14.6441	14.6441	0	107.206	0.569412		1
1	70	170	1.81812	0	0	180	120	90	0	0	0	1	0	0	0	0	1	1	0	0	0	1	1	0	0	0	0	0	0	47	12.8	10.9		17.3	33	29	23		23	12.6504	12.6504	0	114.208	0.46383	5	1		0
0	50	154	1.46249	0	0	140	100	90	0	1	1	0	1	1	0	1	1	1	0	0	0	1	1	0	1	0	0	0	0	51.6	7.8	8.7		16	26	38	57	39+52	50	38.9745	34.1882	1	101.509	0.337209	22	0		5
0	50	143	1.40929	0	0	160	95	80	0	0	0	1	1	1	1	0	0	0	0	0	0	0	0	0	0	0	0	1	1	57	10.1	10.3		16	29	43	49		34	34.7692	24.1255	1	164.413	0.361404	5	1		0
1	48	168	1.49666	0	0	120	80	70	0	0	1	1	0	0	0	0	1	1	0	0	0	0	1	0	1	0	0	0	0	61.5	12.2	11.1		19	40	39	72		58	48.107	38.7529	1	209.683	0.360976	21	0	12
0	70	161	1.76934	1	0	130	70	70	0	0	0	1	0	1	0	0	0	0	0	0	0	0	1	0	1	0	1	0	0	60	11.8	10.6		19	26	42							161.514	0.353333	9	1
0	36	142	1.19164	1	0	130	80	80	1	0	0	0	1	1	0	1	1	0	0	0	0	1	1	0	1	0	1	0	1	59	10.6	12.2		17	26	38	46		33	38.6023	27.693	1	238.76	0.413559	13	1
0	65	159	1.69435	0	1	100	70	90	0	0	1	0	1	1	0	0	0	0	0	0	1	0	1	0	1	0	0	0	1	56	8.4	7.7		15.7	24	39	50	47+52	65	29.5098	38.3627	0	97.8109	0.275	22	0	19	2
1	85	154	1.90686	0	0	190	110	80	1	0	1	1	1	0	0	0	0	0	0	0	0	0	1	1	1	0	0	1	1	52	16	12		17	28	45	54		56	28.3188	29.3677	0	162.046	0.461538	19	1
0	70	157	1.74722	0	0	105	80	110	0	0	0	0	1	1	0	0	0	0	0	0	1	1	0	0	0	0	0	0	0	58.8	8.9	9		18		42	46		75	26.3275	42.9253	0	118.056	0.306122	17	1		0
1	52	174	1.58535	0	1	210	110	70	0	0	0	1	1	1	1	0	0	1	0	0	0	1	0	0	0	0	0	0	0	45.7	13	11		21	34	28	30		30	18.9233	18.9233	0	127.615	0.4814	5	1		0
1	65	167	1.73646	0	0	160	100	100	1	0	0	1	1	1	1	0	0	0	0	0	0	0	1	1	1	0	0	0	1	60.4	15.6	14.4		17	39	49	136		140	78.3205	80.624	1	248.392	0.476821	30	0	21
1	70	168	1.80739	0	0	120	80	100	0	0	0	0	0	0	0	1	0	0	0	0	0	0	0	0	0	0	0	0	1	40	10.7	9.3		21		36	35		30	19.3649	16.5985	0	69.9708	0.465	24	0	24	15
0	80	164	1.90904	0	0	100	70	120	0	0	0	1	0	0	0	0	0	0	0	0	0	1	0	0	0	0	0	0	0	59.5	9.5	9.2		18	30	44	85		100	44.5249	52.3823	1	116.611	0.309244	23	0	22	0
1	80	169	1.93793	0	0	160	100	100	1	0	0	1	1	1	0	1	0	1	0	0	0	0	0	0	1	0	0	0	1	49.8	15	7.6		19	40	56	85	73+60	85	43.8613	43.8613	1	109.906	0.305221	24	0	19	0
0	35	138	1.1583	1	0	160	90	90	0	0	0	1	0	0	0	0	1	1	0	0	0	1	1	0	1	1	0	0	0	43	20	18		18	37	43	48		45	41.4399	38.8499	1	324.621	0.837209	17	1		0
0	75	150	1.76777	1	0	120	80	70	0	0	0	0	1	1	0	0	0	0	0	0	1	0	1	0	1	0	1	0	0	57	10.1	10		19		47	79		50	44.6891	28.2843	1	128.545	0.350877	15	1		0
1	53	159	1.52998	0	0	160	100	70	0	1	0	1	0	0	0	1	0	0	0	0	0	1	1	0	1	1	1	1	1	47	9.5	9.1		17	33	39	60		30	39.2162	19.6081	1	97.0562	0.387234	5	1		0
0	78	153	1.82071	0	0	190	100	60	0	1	0	1	0	0	1	0	0	0	0	0	0	0	1	0	0	1	0	1	0	42.3	13.4	13		19.5		40	45		40	24.7156	21.9694	0	113.581	0.614657	5	1		0
1	78	164	1.88503	0	0	160	80	90	1	0	1	1	0	0	0	1	0	0	0	0	0	1	0	0	0	0	0	0	0	48.8	14.4	13.7			25	36	48		45	25.4638	23.8723	0	149.424	0.561475	10	0		0
1	110	180	2.34521	0	0	180	110	80	0	0	0	1	0	1	0	1	0	0	0	0	0	1	1	0	1	0	1	0	0	56	15.5	12.2		19	30	47	90		90	38.3761	38.3761	1	145.724	0.435714	22	0		5
1	40	153	1.30384	0	0	180	80	70	0	0	0	1	1	1	1	0	1	1	0	0	0	1	0	0	0	0	0	0	0	53	17.5	16.1		18		44	78		58	59.8233	44.484	1	319.431	0.607547	13	1		0
0	65	140	1.5899	0	0	180	80	80	0	0	1	1	0	0	1	0	0	0	0	0	0	0	0	1	0	0	0	0	0	35.5	12.2	11.2		17		33	35		30	22.014	18.8691	0	83.5184	0.630986	5	1		0
0	53	139	1.43052	0	0	145	85	80	0	0	0	1	1	1	1	0	0	0	0	0	0	1	0	0	0	0	0	0	0	52	11.5	11		17	28	38	40		35	27.9619	24.4666	0	158.712	0.423077	17	1		5
1	60	170	1.68325	0	0	120	80	80	0	0	0	0	1	1	0	0	0	0	0	0	0	1	0	0	0	0	0	0	0	50.7	9.5	9.7		20	28	32	30		30	17.8227	17.8227	0	104.397	0.382643	19	0	10	0
0	30	144	1.09545	0	0	175	90	70	0	0	1	1	1	1	1	1	1	0	0	0	0	1	0	0	0	0	0	0	0	42.3	16.6	14.6		15.5		37	57		35	52.0336	31.9505	1	244.09	0.690307	19	1		0
0	50	153	1.45774	0	0	160	100	140	1	0	1	1	1	1	1	1	0	0	0	0	0	1	0	0	0	0	0	0	0	43.8	11.9	11.9		18.5		49	58		42	39.7877	28.8118	1	128.355	0.543379	17	1
1	52	162	1.52971	0	0	120	80	80	1	1	1	0	1	1	1	0	0	0	0	0	0	1	0	0	0	0	0	0	0	54	11.5	13.1		17	32	51	84		66	54.9125	43.1455	1	178.465	0.485185	16	1		5
0	76	155	1.80893	0	0	145	100	120	0	1	0	1	1	1	0	0	0	0	0	0	0	1	0	0	0	0	0	0	0	76.6	9.3	9.4			23	49	86		35	47.542	19.3485	1	191.367	0.245431	17	0		0
0	50	159	1.48605	1	0	120	80	90	0	0	0	0	0	0	0	0	0	0	0	0	0	0	1	0	1	0	1	0	0	64	6	8.3		13	27	47	75		80	50.4695	53.8341	1	122	0.259375	22	1		5
0	45	146	1.35093	0	0	180	100	90	1	0	1	1	1	0	1	1	0	0	0	0	0	1	0	0	0	0	0	0	0	51.5	14.7	14.2		16	31	42	107		46	79.205	34.0507	1	235.959	0.551456	22	0
0	50	159	1.48605	0	0	180	110	80	1	0	1	1	1	1	0	0	1	1	0	0	0	1	0	0	0	0	0	0	0	60.2	10.7	9.6		18.6	26	46	86		36	57.8717	24.2254	1	169.918	0.318937	17.3	1		0
0	55	158	1.55367	0	0	180	100	90	0	0	0	1	0	0	0	0	0	0	0	0	0	1	0	0	0	0	0	0	0	34	13.5	13.3		20	30	31	25		20	16.0909	12.8728	0	99.311	0.782353	10.8	1		0
1	55	155	1.53885	0	0	150	100		0	0	0	1	0	1	1	0	0	0	0	0	0	0	0	0	0	1	0	0	0	34	16.2	17		17.8		28	36		30	23.3941	19.4951	0	142.822	1	5	1		0
0	70	156	1.74165	0	0	180	120		0	0	0	1	0	1	0	0	0	0	0	0	0	0	1	1	1	0	0	0	0	47.8	13.1	13.5			30	38	42		38	24.1151	21.8184	0	144.562	0.564854	12	0	8	0
1	65	168	1.74165	0	0	140	80	100	0	0	1	0	0	1	0	0	0	0	0	0	0	1	0	0	0	0	0	0	0	46	12.8	16		19		34							153.428	0.695652	24	0		4.5
0	50	156	1.47196	0	0	250	137	90	0	0	0	1	0	0	0	0	0	0	0	0	0	0	1	1	1	0	0	0	0	42.8	15	13		17.8	26	41	40		30	27.1746	20.381	0	156.283	0.607477	11	1		0
0	48	147	1.4	0	0	110	50		0	0	0	0	0	1	0	1	0	0	0	0	0	1	0	0	1	0	0	0	0	49	7.7	10		18	22	36	42		60	30	42.8571	0	106.432	0.408163	23	0		1.5
0	100	160	2.10819	1	0	165	110	100	0	0	0	1	1	0	1	0	0	0	0	0	0	0	1	0	1	0	1	0	1	40.8	12.8	12		19	28	46	54	73+52		25.6144		0	84.6071	0.588235		1		10
0	62	156	1.63911	0	0	120	80	90	1	0	1	0	0	0	0	0	1	0	0	0	0	1	0	0	0	0	0	0	0	55	9.2	8		20	35	38	25		50	15.2522	30.5044	0	106.591	0.290909	23	0		0
0	60	160	1.63299	0	0	120	80	90	1	0	0	0	0	0	0	1	0	0	0	0	0	0	1	0	1	0	0	1	0	51.4	12.8	11.5		17	31	49	71	59+74	129	43.4784	78.996	1	151.83	0.447471	19	0		0
0	90	170	2.06155	0	0	150	80	70	0	1	0	1	0	0	0	0	0	0	1	0	0	0	1	0	1	0	0	1	1	37	17.7	15.2		17	24	32	30		25	14.5521	12.1268	0	117.393	0.821622	5	1		0
1	62	167	1.69591	0	0	150	80	90	0	0	0	0	0	1	0	1	1	1	0	0	0	1	0	0	0	0	0	0	0	61	10.5	10.9		16		35	70		65	41.2758	38.3275	1	163.12	0.357377	15	1		6
0	45	153	1.38293	0	0	125	80	70	0	0	0	0	0	0	0	0	0	1	0	0	0	1	0	0	0	0	0	0	0	39	9.6	9.8		12.5		52	130	120		94.0032		1	84.1417	0.502564	15	0	8	0
0	40	142	1.2561	0	0	120	80	90	0	0	1	0	1	1	1	0	0	0	0	0	0	1	1	0	1	0	0	0	0	60	10.2	9.7		17	27	36	75		64	59.7088	50.9515	1	194.792	0.323333	18	0	14	0
0	65	157	1.68366	0	0	140	90	70	0	0	0	1	0	0	0	0	0	1	0	0	0	0	1	1	1	0	0	0	0	44.7	10.2	10.2		18	29	32	50		35	29.6971	20.788	0	92.2007	0.456376	12	1		0
1	76	165	1.86637	0	0	160	90		0	0	1	1	1	1	0	0	0	0	1	0	0	0	1	0	1	0	0	1	1	50.6	16.4	13.3		19.5	35	40	65		45	34.827	24.111	1	173.066	0.525692	23	1		0
0	70	165	1.79118	0	0	140	90	86	0	0	0	1	0	0	1	0	0	0	0	0	0	0	0	1	0	0	0	0	1	43.4	8.9	7.5		18.7	24	29	28		26	15.6321	14.5156	0	61.3608	0.345622	8.3	1		0
1	60	165	1.65831	0	0	120	90	70	0	0	1	1	0	1	0	1	1	1	0	0	0	1	0	0	1	0	0	0	1	69	10.3	11.6		12	26	39	114		102	68.7446	61.5083	1	212.015	0.336232	18	0	14	0
1	76	160	1.83787	0	0	120	80	60	0	0	0	1	1	1	0	0	0	0	0	0	0	1	0	0	0	0	0	0	0	62.5	12.4	10.8		15.8	27	50	150		150	81.6161	81.6161	1	174.416	0.3456	28	0	25	3
0	50	152	1.45297	0	0	100	70	100	0	0	0	0	1	1	0	0	0	0	0	0	1	0	1	0	1	1	0	0	1	43	9.1	9.2		18		32	15		12	10.3237	8.25897	0	86.3743	0.427907	14.8	0		2.5
0	50	146	1.424	0	0	110	74	80	0	0	1	0	1	0	0	1	0	0	0	0	0	1	0	0	0	0	0	0	0	59	10.2	10		13	27	46	100		25	70.2247	17.5562	1	170.265	0.338983	13	1		0
0	58	151	1.55974	0	0	148	97	70	0	0	0	1	0	0	1	0	0	0	0	0	0	0	0	0	1	1	0	0	0	37	12.5	11.7		17	25	30	30		20	19.234	12.8227	0	95.2527	0.632432	9	1		0
0	80	160	1.88562	0	0	140	80	70	0	1	0	1	1	1	0	0	0	0	0	0	0	0	1	1	1	0	0	0	1	51.5	9.3	10.7		18	30	36	48		41	25.4558	21.7435	0	101.014	0.415534	5	1		0
1	83	177	2.02011	0	0	150	80		0	1	0	1	0	0	0	0	0	0	1	0	0	0	1	1	0	0	0	0	0	61	13.1	12.1		19		40	30		30	14.8507	14.8507	0	170.314	0.396721	15	1		0
1	84	171	1.9975	0	0	220	140	70	0	0	0	1	0	0	0	0	1	0	0	0	0	0	1	1	1	1	0	0	0	50.6	17	19.1		18	26	39	44		34	22.0276	17.0213	0	217.491	0.754941	12	1
0	50	160	1.49071	0	0	100	60	70	0	0	0	1	0	0	0	0	0	0	0	0	1	0	1	0	1	1	0	0	1	35	16.9	13		16	22	25	27		34	18.1122	22.8079	0	128.639	0.742857	11	1		0
0	90	160	2	1	0	100	60	60	0	0	1	0	1	1	0	0	0	0	0	0	0	0	1	0	1	0	0	0	1	50	20.4	20		19	29	40	50	59+62		25		0	255.326	0.8	27	0	15	0
0	60	165	1.65831	1	0	90	50	100	0	0	1	0	1	1	0	0	0	0	0	0	0	0	1	0	1	0	0	0	0	39	10	11		14		27	100	60+54	24	60.3023	14.4725	1	78.6096	0.564103	26	0	26	5
0	52	152	1.48174	0	0	175	110	120	0	0	1	1	1	1	0	1	0	1	0	0	0	1	0	0	0	0	0	0	0	49	13.6	11.5		17	26	44	85		57	57.365	38.4683	1	162.398	0.469388	16	0		0
1	58	172	1.66467	0	0	110	80	70	0	0	0	1	1	1	0	1	1	0	0	0	0	0	1	0	1	0	1	0	0	64	11.2	10.3		11.5	31	47	70		70	42.0505	42.0505	1	181.369	0.321875	19.7	1
0	52	146	1.4522	0	0	170	100	70	0	0	0	1	1	1	0	0	0	0	0	0	0	1	0	0	0	0	0	0	0	44.5	11.8	11.8		19	29	36	50		30	34.4305	20.6583	1	130.455	0.530337	5	1		0
0	76	159	1.83212	0	0	115	70	70	0	0	0	0	0	0	1	0	0	0	0	0	0	0	1	0	1	0	1	0	1	62.5	7.8	9.6		17.5	23	38	25		56	13.6454	30.5657	0	120.769	0.3072	12	1		0
0	80	160	1.88562	0	0	170	110		0	1	0	1	0	0	0	0	0	0	1	0	0	0	1	0	1	1	0	0	0	36	15	12		18	26	30	27		25	14.3189	13.2583	0	89.7435	0.666667	5	1		0
1	64	157	1.67066	1	0	134	98	90	0	0	0	0	1	1	0	1	1	1	0	0	0	1	1	0	1	1	0	0	1	57	9.2	9.9		20	26	51	75		90	44.8924	53.8709	1	127.25	0.347368	25	0		0
1	50	103	1.19606	0	0	110	80	120	1	0	0	1	0	0	0	1	1	0	0	0	0	1	0	0	0	0	0	0	0	52.6	13.2	12.5		16.9	36	40	70		50	58.5256	41.804	1	232.697	0.475285	14	1		5
1	65	161	1.70498	0	0	140	90	109	1	1	1	1	1	1	0	0	0	0	0	0	0	0	1	0	0	0	0	0	0	62.5	11.8	11.2		17.5	31.3	43	110		80	64.517	46.9215	1	185.866	0.3584	18	0		0
0	40	150	1.29099	1	0	170	70	70	1	0	1	1	1	0	0	0	0	0	0	0	0	1	1	0	1	0	0	0	1	33	18.2	17.6		16		39	45		30	34.8569	23.2379	1	186.717	1.06667	16	1
1	60	160	1.63299	1	0	90	50	70	0	0	0	0	1	0	0	1	0	0	0	0	0	0	1	0	1	1	0	0	0	46	7.2	7.2		16	19	38	56	52+48	56	34.2929	34.2929	1	62.6747	0.313043	23	1
1	80	170	1.94365	1	0	120	90	80	0	0	1	0	1	1	0	1	0	0	0	0	0	1	1	0	1	1	1	0	1	71	15.1	15		20	31	53	122		130	62.7685	66.8844	1	289.135	0.422535	26	0		5
0	60	160	1.63299	1	0	120	80		0	0	0	1	0	0	0	0	0	0	0	0	0	1	1	0	1	0	0	0	0	41	16.6	13.7		18	27	37	50		35	30.6186	21.433	0	149.56	0.668293	5	1
1	75	158	1.8143	0	0	156	109		0	0	0	1	1	0	1	0	0	0	0	0	0	1	0	0	0	0	0	0	0	36	11.3	10.4		16	30	32	25		25	13.7795	13.7795	0	66.6981	0.577778		1
1	50	165	1.51383	0	0	130	90	80	0	0	0	0	0	1	0	1	1	1	0	0	0	1	0	0	0	0	0	0	0	70	9.3	9.8		19		42	75		62	49.5434	40.9559	1	200.246	0.28	17	0		0
0	60	160	1.63299	1	0	180	120	60	0	0	0	1	0	0	0	0	0	0	0	0	0	0	1	1	1	0	0	0	0	42.4	16.4	15.6			28	41	100	55+70	80	61.2372	48.9898	1	170.989	0.735849	19	1		0
1	50	162	1.5	0	0	100	70	70	0	0	0	0	0	0	0	0	0	0	0	0	0	1	0	0	0	0	0	0	0	49	10.8	10.4		22	31	36							126.63	0.42449	17	1
0	54	153	1.51493	0	0	130	100	70	0	0	0	0	1	1	0	0	1	0	0	0	1	1	0	0	0	0	0	0	0	50	9.6	9.6		13	24	44	67		64	44.2266	42.2463	1	113.341	0.384	18	0	16	0
0	43	167	1.41235	0	0	110	80	100	0	0	1	0	1	1	0	0	0	1	0	0	0	1	0	0	0	0	0	0	0	48	10.1	9.9		11		48	77		44	54.5192	31.1538	1	120.081	0.4125	16	0	14	3
0	35	150	1.20761	0	0	160	100	80	0	0	0	1	1	0	0	0	0	0	0	0	0	1	0	0	0	0	0	0	0	46	10.5	10.2		15		37	46		40	38.0916	33.1231	1	137.383	0.443478	14	1		0
0	49	146	1.40969	0	0	190	80	58	0	1	0	1	0	1	0	0	0	0	0	0	0	0	0	1	0	0	0	0	0	44	14	14		17	22	36	26		20	18.4438	14.1875	0	170.016	0.636364	11	1		0
0	47	153	1.41333	0	0	180	70	36	0	1	0	1	0	0	0	1	0	0	0	0	0	0	1	1	1	0	0	0	0	38	13.6	13		15	26	33	60		110	42.4529	77.8304	1	126.399	0.684211	22	0		0
1	46	164	1.4476	0	0	130	80	70	0	1	0	0	0	0	1	0	1	1	0	0	0	1	0	0	0	0	0	0	0	41.7	13	13.1		20	29	31	30		30	20.7239	20.7239	0	137.453	0.628297	5	1		0
0	83	160	1.92065	0	0	190	100	80	0	0	0	1	1	1	1	0	0	0	0	0	0	1	0	0	0	0	0	0	0	29	17.6	16.3		17	20	35	70		50	36.446	26.0329	1	97.2375	1.12414	5	1		0
0	43	151	1.34299	1	0	130	80	90	0	0	0	1	1	1	0	0	0	0	0	0	0	1	0	0	0	0	0	0	0	56	11.9	11.5		17		35	35		35	26.0613	26.0613	0	201.312	0.410714	6	1		2
1	57	162	1.60156	0	0	200	120	70	0	0	0	1	1	0	0	0	1	1	0	0	0	1	0	0	0	0	0	0	0	46	22	19		16	33	40	45		45	28.0976	28.0976	0	291.523	0.826087	17	0	17	0
1	80	170	1.94365	1	0	120	80	89	0	0	0	1	0	0	0	0	0	0	1	0	0	1	0	0	0	0	0	0	0	35	10	9		22		29		68+73					49.0513	0.514286	27	1
1	70	170	1.81812	1	0	185	103	70	0	0	0	1	0	0	0	0	0	0	0	0	0	1	0	0	0	0	0	0	0	65	12.9	9.8		20	31	44	100	60+56	90	55.0019	49.5017	1	183.001	0.301538		1
1	80	170	1.94365	0	0	150	100	70	0	1	1	1	0	0	1	0	0	0	0	0	0	1	1	0	1	1	0	0	0	53	15.8	15.6		20	25	45	56		60	28.8118	30.8697	0	193.627	0.588679	9	1		0
0	62	152	1.61795	0	0	170	110		0	0	0	1	0	0	0	0	0	1	0	0	0	1	0	0	0	0	0	0	0	44.4	12.7	10.9		16	26	30	35		30	21.6322	18.5419	0	116.681	0.490991	7	1		0
0	80	170	1.94365	1	0	150	100	70	0	0	0	0	0	0	0	1	0	0	0	0	0	1	0	0	0	0	0	0	0	47	11.4	11.5		13		48	70		100	36.0147	51.4496	1	101.754	0.489362	25	1		0
0	80	178	1.98886	0	0	90	70	100	0	0	0	0	0	0	0	1	1	1	0	0	0	1	0	0	0	0	0	0	0	55	8.7	12		13		51	90	53+55		45.2521		1	111.872	0.436364	24	1
0	80	170	1.94365	0	0	150	80	70	0	0	0	1	0	0	0	0	0	0	0	0	0	0	1	0	1	0	0	0	1	30	15.2	13.3		17.8	25	28							74.1411	0.886667	5	1		0
0	55	153	1.52889	0	0	170	115	90	0	0	1	0	1	1	0	0	0	0	0	0	0	1	0	0	0	0	0	0	0	47	16	12		17	34	41	60		50	39.2442	32.7035	1	173.08	0.510638	11	1
1	90	173	2.07966	0	0	190	105	70	0	1	0	1	0	0	0	0	1	1	0	0	0	1	0	0	0	0	0	0	0	43.5	20	18.2		19	27	42	40		40	19.2339	19.2339	0	185.241	0.836782	5	1		0
1	56	162	1.58745	0	1	165	95		0	0	0	1	1	0	1	0	0	0	0	0	0	1	0	0	0	0	0	0	0	59	8.8	8.9		21	32	30	30		30	18.8982	18.8982	0	128.847	0.301695	5	1		0
0	55	165	1.58771	0	0	140	100	70	0	1	0	0	1	0	0	0	0	0	0	0	0	1	0	0	0	0	0	0	0	45	7.1	6.5		19		24	23		20	14.4862	12.5967	0	57.6981	0.288889	9	1		0
1	75	180	1.93649	1	0	130	80	140	1	0	0	0	0	0	0	0	0	0	0	0	0	0	0	0	0	0	0	0	1	47	10	10.3		15	29	35	35		35	18.0739	18.0739	0	86.3578	0.438298	5	0		0
0	45	143	1.33697	0	0	140	70	90	1	0	0	0	1	0	0	1	0	1	0	0	0	1	0	0	0	0	0	0	0	46.5	9	8.6		14		43	76	48/53		56.8448		1	101.33	0.369892	23	0	21	0
1	65	165	1.72603	0	0	140	90	70	0	0	0	1	0	0	0	0	0	0	0	0	0	0	1	0	0	0	0	0	1	43.3	11.2	10.9		19.7	27	28	40		23	23.1746	13.3254	0	95.7047	0.503464	5	1		0
0	76	145	1.7496	0	0	140	108	80	1	0	0	1	1	0	1	0	0	0	0	0	0	1	0	0	0	0	0	0	0	45	11.3	11.8		17	28	25	60			34.2935		1	106.852	0.524444	14	1		0
1	65	171	1.75713	0	1	130	80	70	0	0	0	1	0	0	1	0	0	0	0	0	0	0	1	0	0	0	0	0	0	56	15.5	15		17		32	50		45	28.4555	25.61	0	223.302	0.535714	8	1		0
0	58	156	1.58535	0	0	90	60	90	0	0	0	0	1	0	0	0	0	0	0	0	1	1	0	0	0	0	0	0	0	57	7.6	7.3		17		27	50		30	31.5388	18.9233	0	97.8776	0.25614	5	1		4
1	45	158	1.40535	0	0	150	110	110	0	0	0	0	1	1	0	1	0	0	0	0	0	0	1	0	1	0	0	0	0	59.6	6.9	6.8		18	26	42	48		44	34.1553	31.309	1	107.822	0.228188	20	0	20	0
0	45	154	1.38744	0	0	130	80	130	0	0	0	0	1	1	0	0	1	1	0	0	0	1	1	0	1	0	0	0	0	52	9.3	10.7		15	22	43	88		45	63.426	32.4337	1	139.506	0.411538	21	0	20	0
0	50	145	1.41912	1	0	170	100	120	0	1	0	1	1	1	0	0	0	0	0	0	1	0	1	0	1	1	1	0	1	54.4	10.7	11.3		15	22.5	49	70		34	49.3265	23.9586	1	167.064	0.415441	16	0	14	5	22
0	70	160	1.76383	1	1	150	60	70	0	0	0	0	0	0	0	0	0	0	0	0	0	1	0	0	0	0	0	0	0	50.3	13.3	12.4		19	28	35	59		77	33.4499	43.6549	0	147.035	0.493042	12	1	6	5
0	39	155	1.29583	0	0	150	70	70	0	0	0	1	1	0	0	0	1	1	0	0	0	0	1	0	1	1	0	0	0	45.7	14	13.8		18.5		45	60		88	46.3025	67.9103	1	193.66	0.603939	17	0	15	0	31
0	69	166	1.78372	0	0	180	110	70	0	0	0	0	1	1	0	0	0	0	0	0	0	1	0	0	0	0	0	0	0	59.6	9.3	10.9		16	28	43	73		74	40.9256	41.4863	1	138.282	0.365772	18	0	15
0	65	158	1.68902	0	0	125	95	90	0	0	0	0	1	0	0	0	0	0	0	0	1	1	0	0	0	0	0	0	0	62	10.7	10		17	23	42	60		60	35.5236	35.5236	1	161.217	0.322581	26	0	25	0
0	53	172	1.5913	0	0	140	100	90	0	1	1	1	1	1	0	1	1	1	0	0	0	1	0	0	0	0	0	0	0	62	11.3	11.4		20	36	37	60		60	37.7051	37.7051	1	193.096	0.367742	24	0	22	0
1	72	170	1.84391	0	0	170	110	65	0	0	0	0	1	0	1	0	0	0	0	0	0	1	0	0	0	0	0	0	0	40.6	13.6	13.1		17	28	38	45		50	24.4047	27.1163	0	107.343	0.64532	13	1		0
0	45	165	1.43614	1	0	130	70	70	0	0	0	1	1	1	0	0	0	0	0	0	0	0	1	0	1	1	0	0	1	58	8.7	8.8		16	20	43	45		45	31.334	31.334	0	136.292	0.303448	20	0	20	0
1	80	168	1.93218	0	0	100	60	70	0	0	0	0	1	1	0	0	0	0	0	0	0	1	0	0	0	0	0	0	0	46	10.3	10.1		20		37	40		40	20.702	20.702	0	84.1479	0.43913	17	1	7
0	65	165	1.72603	0	0	140	80	70	0	0	0	0	0	0	1	0	0	1	0	0	0	1	0	0	0	0	0	0	0	54	8.5	9.3		19.8	31	44	84		28	48.6667	16.2222	1	102.52	0.344444	5	1		0
0	40	150	1.29099	0	0	150	80	70	0	0	0	1	0	0	0	0	0	0	1	0	0	1	1	0	0	0	0	0	0	37	12.5	12.3		17	25	34	50		50	38.7298	38.7298	1	119.469	0.664865	14	1		0
1	35	154	1.22361	0	0	150	110	100	0	0	0	1	0	0	0	0	0	0	0	0	0	0	0	0	0	0	0	0	1	47.6	8.6	7.6				30		75					103.248	0.319328	15	0		8
0	55	163	1.57806	0	0	190	130	70	0	0	0	1	1	1	0	0	0	0	0	0	0	1	0	0	0	0	0	0	0	53	12	11.7		16	27	39	45		35	28.516	22.1791	0	159.403	0.441509	16	0	10	0
0	70	165	1.79118	1	0	173	96	91	0	0	0	1	0	0	0	0	0	0	0	0	1	1	0	0	0	0	0	0	0	46.7	11.5	10.5				40	50		50	27.9145	27.9145	0	103.302	0.449679	25	1	14	0
1	75	161	1.83144	0	0	160	100	70	0	0	0	1	0	0	0	0	0	0	0	0	0	1	0	0	0	0	0	0	0	49	12.3	12.1		11.5	28	37							126.201	0.493878	16	0	16	0
0	49	163	1.4895	0	0	160	110		0	0	0	1	1	1	0	0	0	0	0	0	1	0	0	0	0	0	0	0	1	57.3	9.9	9.7		16.6	25	41	45		45	30.2115	30.2115	0	148.93	0.338569	5	1		0
1	84	167	1.974	0	0	160	100	70	0	0	0	1	1	0	0	0	0	0	0	0	0	1	0	0	0	0	0	0	0	41	12.7	14		18	31	34	38		35	19.2503	17.7305	0	101.732	0.682927	7	1		0
0	40	165	1.35401	0	0	110	70	70	0	0	0	0	0	0	0	0	0	0	0	0	0	0	1	0	1	0	1	1	1	41	6.1	6.6		15.6	20	52	50		45	36.9274	33.2347	1	52.804	0.321951	20	0	17	0
0	60	160	1.63299	1	0	120	70	70	0	0	0	0	1	1	0	0	0	0	0	0	0	1	1	0	1	1	0	0	0	57	7	10.7				43	100		120	61.2372	73.4847	1	118.019	0.375439	21	0	18
1	80	168	1.93218	0	0	103	72	134	0	0	0	0	1	0	0	0	0	0	0	0	0	1	0	0	0	0	0	0	0	43	14.2	14.5		23	24	43	70		80	36.2284	41.4039	1	124.485	0.674419	20	1
1	60	160	1.63299	0	0	90	50	108	0	0	0	0	1	0	0	0	0	0	0	0	0	1	0	0	0	0	0	0	0	43	10.1	11		15	25	33	20		35	12.2474	21.433	0	93.6798	0.511628	22	1		5
1	43	155	1.36066	1	1	100	60	90	0	0	0	0	1	1	0	0	0	0	0	0	0	1	0	0	0	0	0	0	0	47	11.4	11.4		17	23	40	45	51+58	30	33.0722	22.0482	0	144.457	0.485106	16	0	16	0
0	38	152	1.26667	1	0	160	100	86	1	1	0	1	0	0	0	0	0	0	0	0	0	1	1	1	0	0	0	0	0	46	13.8	12.5			29	28	53		24	41.8421	18.9474	1	184.308	0.543478		1		0
0	75	143	1.72603	0	0	158	104	107	0	0	0	1	0	0	1	0	0	0	0	0	0	1	0	0	0	0	0	0	0	34	10.3	9.4		18	29	29	20		20	11.5873	11.5873	0	55.6992	0.552941	3	1		0
1	55	174	1.63044	0	0	140	80	80	0	0	1	0	1	0	1	0	0	1	0	0	0	1	0	0	0	0	0	0	0	41	10	10		18.8	28	36	20		20	12.2666	12.2666	0	80.6571	0.487805	10	1		0
0	58	152	1.56489	0	0	110	80	80	0	0	1	0	1	1	0	1	0	0	0	0	0	1	0	0	0	0	0	0	0	28	9.5	9.8		12	17	29	25		25	15.9755	15.9755	0	44.5922	0.7	17	0
0	50	160	1.49071	1	0	120	70	140	0	0	0	0	0	0	0	1	0	0	0	0	0	1	0	0	0	0	0	0	0	22	9.2	9											30.3158	0.818182	18	0	16	0
1	82	180	2.02485	1	0	130	90	150	0	0	0	1	1	0	0	1	1	0	0	0	0	1	1	0	1	0	0	0	1	50.5	13.2	12.8		20	28	44	70		70	34.5705	34.5705	1	131.039	0.506931	19.5	0	16	0
1	70	172	1.82878	0	0	190	130	80	0	0	0	1	0	1	0	0	0	0	0	0	0	0	1	1	0	0	0	0	1	45	11.8	11.3		17	29	29	30		30	16.4044	16.4044	0	102.225	0.502222	22	1		0
0	48	138	1.35647	1	0	100	60	80	0	0	0	0	1	1	0	0	1	1	0	0	0	1	1	0	1	0	0	1	1	58	6.5	7.6		19	30	48	84		80	61.9256	58.9768	1	110.217	0.262069	24	0	19	0
0	80	168	1.93218	0	0	170	100	70	0	0	0	1	1	0	0	0	0	0	0	0	0	1	0	0	0	0	0	0	0	39.8	13.5	13.9		18	21	34	26		26	13.4563	13.4563	0	103.525	0.698492	13	1	6	0
0	66	142	1.61348	0	0	140	80	70	0	0	0	1	1	0	0	0	0	0	0	0	0	1	1	0	1	0	0	0	0	40.7	11.6	10		16	24	31	30		20	18.5933	12.3955	0	89.9228	0.4914	4	1		0
1	52	167	1.55313	1	0	100	70	100	1	0	0	1	0	0	0	1	1	1	0	0	0	1	1	0	1	1	1	0	1	61	11.2	11.6		16	30	61	140		120	90.1404	77.2632	1	193.653	0.380328	22	0	13	0
1	37	157	1.27028	0	0	120	80	70	0	0	1	0	1	0	0	0	1	1	0	0	0	0	0	0	0	0	0	0	1	65	10.7	10.4		19.7	24	52	153		20	120.446	15.7446	1	238.183	0.32	11.4	1		0	30
1	67	158	1.7148	0	0	170	90	60	0	1	0	1	0	0	0	0	0	0	0	0	0	1	0	0	0	0	0	0	0	39	13.8	13.8		19	28	37	25		22	14.5789	12.8294	0	114.548	0.707692	9	1		0
0	65	157	1.68366	0	0	120	70	70	0	0	1	0	1	0	1	0	0	0	0	0	0	1	1	0	1	1	0	0	0	53.5	9.6	9.2		18.5	22	34	30		30	17.8183	17.8183	0	111.089	0.343925	3	1		0
1	90	173	2.07966	0	0	120	80	70	0	0	1	1	1	0	0	0	1	1	0	0	0	0	1	1	1	0	0	0	0	60	13.5	13.5		19		40	85		85	40.872	40.872	1	177.03	0.45	15	0	12.4
1	85	165	1.97379	0	0	150	90	70	1	1	0	1	0	0	1	0	0	0	0	0	0	1	0	0	0	0	0	0	0	44	14.9	14.9		21	37		60		41	30.3984	20.7723	0	133.524	0.677273	20	1
0	71	158	1.76525	0	0	130	81	70	0	0	0	0	0	0	0	0	1	1	0	0	0	1	0	0	0	0	0	0	0	57	10.2	9.9		17	30	45	44		80	24.9256	45.3193	0	128.728	0.347368	8	1		0
1	65	166	1.73125	0	0	180	110	100	0	1	0	1	1	1	0	0	0	0	0	0	0	1	1	1	0	1	0	0	0	50.5	20.6	16		20	37	38	60		80	34.6571	46.2094	1	255.662	0.633663	14	1	5	0
1	70	168	1.80739	0	0	135	100	90	0	0	0	0	1	1	0	0	1	0	0	0	0	1	0	0	0	0	0	0	0	76	7.4	11.7		22.5	27	42	60		70	33.197	38.7298	0	193.85	0.307895	20	0		5
1	67	170	1.77873	0	0	120	70	70	0	0	1	0	0	0	1	0	0	0	0	0	0	1	0	0	0	0	0	0	0	45	10.9	10.6		19	23	45		35					94.9321	0.471111	5	1		0
1	40	145	1.2693	0	0	140	80	80	0	0	0	0	1	0	1	0	0	0	0	0	0	1	0	0	0	0	0	0	0	50	10.8	10.7		17	27	41	67		57	52.7852	44.9068	1	157.661	0.428	8	1
1	100	175	2.20479	1	0	160	90		0	0	0	1	0	0	0	0	0	0	0	0	0	0	1	0	1	1	0	1	1	38	12.5	11.4		20	30	32	30	69+58	65	13.6067	29.4812	0	68.7947	0.6	24	0		0
0	80	156	1.8619	0	1	180	100	80	0	0	0	1	1	0	0	0	0	0	0	0	0	1	0	0	0	0	0	0	0	38	10.6	10.6		17.8		29	40		40	21.4834	21.4834	0	68.1917	0.557895	9	1		0
0	46	152	1.39364	0	1	200	120	80	0	0	0	1	1	0	1	0	0	0	0	0	0	1	0	0	0	0	0	0	0	49	11.4	11.1		18	33	28	30		30	21.5264	21.5264	0	147.983	0.453061	4	1		0
0	110	151	2.148	0	0	120	80	90	0	0	0	1	1	0	1	0	0	0	0	0	0	0	0	1	1	0	0	0	0	42.3	13	10.9		21	25	36	40		35	18.622	16.2943	0	83.0573	0.515366		1		0
1	75	172	1.89297	0	0	168	104	105	0	0	0	1	0	0	1	0	0	0	0	0	0	1	0	0	0	0	0	0	0	55.4	14.7	12.4		14	31	44	60		60	31.6962	31.6962	0	172.066	0.447653	23	1		0
0	47	145	1.37588	0	0	110	70	80	0	1	0	0	0	0	1	0	0	0	0	0	0	1	0	0	0	0	0	0	0	59	9.3	9.1		19	30	38	60		55	43.6083	39.9743	1	156.199	0.308475	7	1		0
0	45	146	1.35093	0	0	160	80	70	0	0	0	1	0	0	0	0	0	0	0	0	0	1	0	0	0	0	0	0	0	39	13	9.8		17.6	28		30		30	22.207	22.207	0	108.832	0.502564	13	1		0
0	50	148	1.43372	1	0	140	110	65	1	0	0	1	0	0	0	0	0	0	1	0	0	1	1	0	1	0	1	0	1	54	10.4	10.7		22		40	100		50	69.7486	34.8743	1	154.421	0.396296	12	1		0
0	75	158	1.8143	0	0	180	120	70	0	1	0	1	0	1	1	0	0	0	0	0	0	1	0	0	0	0	0	0	0	44.8	12.1	10		21	24		35		35	19.2912	19.2912	0	96.0742	0.446429	5	1		0
1	59	159	1.61426	1	0	160	80	80	0	0	0	1	1	1	1	1	1	1	0	0	0	1	1	0	1	0	1	0	0	62	9.4	9.4		15	25	48	50		60	30.974	37.1687	0	149.049	0.303226	18	0		0
1	53	151	1.49099	0	0	150	100	80	0	0	0	1	1	1	0	1	1	0	0	0	0	1	0	0	0	0	0	0	0	61.7	12	12		20	32	40	50	57+57	100	33.5347	67.0695	0	220.16	0.388979	20	0	15	0
1	50	162	1.5	0	0	110	70	70	0	0	1	0	1	1	1	1	0	0	0	0	0	1	0	0	0	0	0	0	0	68.4	9.4	9.1		20	25	40	73		41	48.6667	27.3333	1	186.491	0.266082	16	1	8	3
0	60	140	1.52753	0	0	170	120	70	0	0	0	1	1	0	1	0	0	0	0	0	0	1	0	0	0	0	0	0	0	41	12.9	12.4		21	27	38	40		20	26.1861	13.0931	0	121.197	0.604878	12	0	4	0
0	52	152	1.48174	0	0	170	90	80	1	0	0	1	0	1	0	0	0	0	0	0	0	0	0	0	0	0	0	0	1	36	15	18.5		16.8	23	45	40		40	26.9953	26.9953	0	162.3	1.02778	26	1
1	84	164	1.95619	0	0	120	90	80	0	0	0	1	1	1	1	0	0	0	0	0	0	0	1	0	1	0	0	0	0	72	7.4	12.5		19	24	58	76		90	38.8511	46.0079	1	171.362	0.347222	27	1
1	55	160	1.56347	0	0	130	80	80	1	0	0	1	0	0	0	1	0	0	0	0	0	1	0	0	0	0	0	0	0	39	13.4	13		18	35	40	40		40	25.5841	25.5841	0	117.29	0.666667	21	0	18	0
0	70	148	1.6964	1	0	120	80	80	0	0	0	1	1	0	0	0	0	0	0	0	0	1	1	1	1	1	0	1	1	37.4	14.4	10.1				29	25		25	14.7371	14.7371	0	90.6664	0.540107		1		0
1	60	170	1.68325	0	0	160	80	60	0	0	0	1	0	1	0	0	0	0	0	0	0	1	0	0	0	0	0	0	0	53.5	11.4	10.6		21.6	29	36	35		35	20.7931	20.7931	0	137.034	0.396262	1	1		0
1	40	160	1.33333	0	0	153	87	100	0	0	0	1	0	0	0	0	0	0	0	0	0	1	0	0	0	0	0	0	0	22.7	14.5	13.2		17.5	18	20	20	42/48	45	15	33.75	0	72.5885	1.163	16	1	15	5
0	60	165	1.65831	0	0	160	80	70	0	0	0	1	0	0	1	0	0	0	0	0	0	0	1	0	0	1	0	0	0	45.6	9.1	9.1		17	25	33	37		37	22.3118	22.3118	0	82.7207	0.399123	17	0	10	0
0	90	168	2.04939	1	0	140	80	80	0	0	0	1	0	1	0	0	0	0	0	0	1	0	1	0	1	0	0	0	1	57.4	11.6	11.3		24	30	35	40		40	19.518	19.518	0	133.429	0.393728	5	1		0
1	67	168	1.76824	0	1	190	80	60	0	0	0	1	0	0	0	0	0	1	0	0	0	1	0	0	0	0	0	0	0	47.4	14.9	12.7		16.6	30	40	60		60	33.9321	33.9321	0	148.394	0.535865	12	0		0
0	60	168	1.67332	0	0	235	150	75	0	0	0	1	0	0	0	0	0	0	0	0	0	1	0	0	0	0	0	0	0	56.5	13.2	13.2		21	32	45	56		54	33.4664	32.2712	0	193.596	0.467257	13	1		0
0	43	149	1.33406	0	1	150	90	60	0	0	0	1	1	1	0	0	1	0	0	0	0	1	0	0	0	0	0	0	0	36	12.5	11.7		15	30	40	46		38	34.4811	28.4844	1	106.965	0.65	5	1		0
0	56	150	1.52753	0	0	135	110	95	0	0	0	0	1	1	0	0	0	0	0	0	0	1	0	0	0	0	0	0	0	58	8.3	7.6		19	23	35	60		30	39.2792	19.6396	1	113.549	0.262069	18.3	1	17	0
0	52	166	1.54848	1	1	100	60	80	0	0	0	0	0	0	0	0	0	1	0	0	0	1	0	0	0	0	0	0	0	57	8.6	6.2		18	30	34	40		32	25.8319	20.6655	0	99.3762	0.217544	10	1		0
0	50	152	1.45297	0	0	140	90	80	0	0	0	0	0	1	0	1	0	0	0	0	0	1	0	0	0	0	0	0	0	49	14.7	12.7		15		55	88		67	60.5658	46.1126	1	187.989	0.518367	23	0	21	0
0	48	148	1.40475	1	0	110	50	100	0	1	0	0	1	1	0	1	0	0	0	0	0	1	1	1	1	0	0	0	0	43	15.1	15.2		18	25	40	39	49/52	79	27.7629	56.2376	0	186.168	0.706977	14	1		5
1	53	161	1.53957	0	0	160	100		0	1	1	1	1	1	1	0	0	0	0	0	0	1	1	0	1	1	0	0	0	46	16.1	16.1		19	32	33	43		41	27.9299	26.6308	0	205.83	0.7	10	1		0
0	53	170	1.58202	1	0	130	70	70	0	0	1	0	0	0	0	1	0	0	0	0	0	1	1	0	0	0	0	0	0	45	9.6	9.6		18	28	39	34	62/48	86	21.4916	54.361	0	91.2377	0.426667	22	0	15	0
0	53	150	1.48605	0	0	160	100	70	0	0	0	1	0	0	0	0	0	0	0	0	0	0	1	1	0	0	0	0	1	34	19.2	19.7		17		27	36		30	24.2254	20.1878	0	194.902	1.15882	10	1	5	0
0	65	155	1.6729	0	0	170	120	70	0	0	0	1	0	0	0	0	0	0	1	0	0	0	0	1	0	0	0	0	0	35.4	14	13.5		18	27	26	35		35	20.9217	20.9217	0	101.704	0.762712	8	1		0
1	50	160	1.49071	0	0	110	70	80	0	0	0	0	0	0	0	0	0	0	0	0	0	0	1	0	1	0	1	0	0	47.6	9.9	9.9		22	28.7	34.2	30		30	20.1246	20.1246	0	110.694	0.415966	23.6	1	10	0
0	73	148	1.73237	1	0	150	90	80	0	0	0	1	0	0	0	0	0	0	0	0	0	0	1	0	1	0	0	0	1	50	14	12.6		20	24	41	65		65	37.5208	37.5208	1	155.825	0.504	22	0	21	0
0	75	154	1.79118	0	0	145	85	70	0	0	0	1	0	0	1	0	0	0	0	0	0	0	1	1	0	1	0	0	0	48	12	11		17.8	22	37	35		35	19.5402	19.5402	0	114.879	0.458333	10	1		0
1	65	155	1.6729	0	0	93	60	65	0	0	0	1	1	1	1	0	0	0	0	0	0	1	0	0	0	0	0	0	0	67	12.2	12.2		20	25	44	55		55	32.8769	32.8769	0	230.163	0.364179	18	1		0
1	64	172	1.74865	0	0	120	80	120	0	0	0	0	1	0	0	0	0	0	0	0	0	1	0	0	0	0	0	0	0																22	0		45
1	100	174	2.19848	1	0	135	100	80	0	0	0	1	0	0	0	0	0	0	0	0	0	1	0	0	1	0	0	0	0	36	14	14		20		33	30		30	13.6458	13.6458	0	81.5501	0.777778	14	1		0	26
0	37	146	1.22497	0	0	110	60	90	0	0	1	1	1	1	0	0	1	0	0	0	0	0	1	0	1	0	0	0	0	59.8	12.5	12		20	31	39	60		60	48.9807	48.9807	1	261.648	0.401338	10	1		0
1	50	160	1.49071	0	0	110	70	70	0	0	1	1	1	1	0	0	0	0	0	0	0	1	0	0	1	0	1	0	0	64	6.5	6.4		17	21	33	75		50	50.3115	33.541	1	107.502	0.2	18	1		0
1	95	170	2.11804	0	0	160	110	70	0	0	0	1	0	0	1	0	0	0	0	0	0	0	1	1	1	0	0	0	0	50.2	9.9	10.1		20	30	35	25		20	11.8033	9.44267	0	86.2006	0.40239	21	1		0
1	55	157	1.54875	1	0	100	80	100	0	0	0	1	1	1	0	1	0	0	0	0	0	1	1	0	1	1	0	0	0	58	8.7	8.7		18	30	40	80		65	51.6547	41.9695	1	125.465	0.3	24	0	20	5
1	64	164	1.7075	1	0	120	80	70	0	1	0	1	1	1	0	0	0	0	0	0	0	1	1	0	0	0	0	0	1	65.4	13.6	12		20	34	42	70		70	40.9956	40.9956	1	230.887	0.366972	23	1	6	0
0	61	160	1.64655	0	0	145	97	70	0	0	0	1	1	1	0	0	0	0	0	0	0	0	1	1	1	0	0	0	0	32	15.1	13.9		16	28	31	30		30	18.22	18.22	0	98.1363	0.86875	6	1		0
0	54	150	1.5	0	0	240	120	100	1	0	1	1	1	1	0	1	1	0	0	0	0	1	0	0	0	0	0	0	0	44.7	11.6	10.6		18.4	26	37	70		45	46.6667	30	1	116.538	0.474273	12	1		0
0	50	152	1.45297	1	1	130	80	130	1	0	0	0	1	1	0	1	1	0	0	0	0	1	1	0	1	0	1	0	0	54	8.4	9		19.5	28	52	66	62+55	72	45.4243	49.5538	1	118.264	0.333333	23	0		5
0	50	150	1.44338	0	0	180	110	70	0	0	0	1	0	0	0	0	0	0	0	0	0	1	0	0	0	0	0	0	0	39	15.4	12.9		16	35	33	30		30	20.7846	20.7846	0	141.514	0.661538	5	1		0	35
1	70	170	1.81812	0	0	134	74	55	0	1	0	1	0	0	0	0	0	0	0	0	0	0	0	1	1	1	0	1	0	35.6	15.4	14.2		19	29	25	25		25	13.7505	13.7505	0	106.19	0.797753	14	1		0
1	55	153	1.52889	1	0	130	75	85	0	1	0	0	0	0	0	0	1	0	1	0	0	1	0	0	0	0	0	0	0	53.8	8.1	8.1		16.7	22	52	139		18	90.9157	11.7733	1	101.915	0.301115	10	1		0
1	55	162	1.57321	0	0	130	90	80	0	1	0	1	0	0	1	0	0	0	0	0	0	0	1	0	0	0	0	1	0	36.2	12.4	12.4		17	29	26	30		30	19.0693	19.0693	0	94.9524	0.685083	13	1		0
0	35	146	1.1914	0	0	85	50	60	0	0	0	0	1	0	0	0	0	1	0	0	1	1	0	0	0	0	0	0	0	54	7.5	7.3		19.1	26	40	40		25	33.5738	20.9836	0	117.458	0.27037	14	1		0
0	90	155	1.9685	1	0	120	80	100	0	1	0	1	0	1	0	0	0	0	0	0	0	0	1	1	0	0	0	0	0	46	12.5	12.5		18	24	34	40		40	20.32	20.32	0	110.134	0.543478	5	1		0
0	75	154	1.79118	0	0	145	100	90	0	1	0	1	1	1	0	1	1	1	0	0	0	1	0	0	0	0	0	0	0	66.3	9.7	9.1		20	24	44	90		41	50.2461	22.8899	1	150.897	0.27451	22	0	18	0
0	45	148	1.36015	0	1	100	77	90	0	0	0	1	1	1	0	1	0	0	0	0	0	0	1	0	1	1	0	1	1	26	15.4	16		17		24	160	60+65	20	117.634	14.7043	1	104.933	1.23077	26	0		5
0	40	140	1.24722	0	1	160	90	80	0	0	0	1	1	1	1	0	0	0	0	0	0	0	0	0	1	1	0	0	0	41.8	8.1	8.1		17.1	23.5	23.7	30		30	24.0535	24.0535	0	81.4363	0.38756	13.4	1	4.3
1	75	167	1.86525	0	0	130	80	70	0	0	0	0	1	0	0	0	0	0	0	0	0	1	0	0	0	0	0	0	0	51.6	9.1	9.1		21	26	35	40		40	21.4448	21.4448	0	90.4063	0.352713	11.6	1
0	65	150	1.6457	0	0	140	90	80	0	0	0	1	0	0	1	0	0	0	0	0	0	1	0	0	0	0	0	0	0	35	11.1	11.2		17	21	34	25		25	15.1911	15.1911	0	73.4367	0.64	5	1		0
0	55	154	1.53388	0	0	150	100	90	0	0	0	1	0	0	1	0	0	0	0	0	0	0	0	1	0	0	0	0	0	36	9.2	9		15	25	27	30		30	19.5583	19.5583	0	61.057	0.5	8	1		0
0	70	154	1.73045	1	0	110	70	80	0	0	0	1	1	1	0	0	0	0	0	1	0	0	1	0	1	0	0	1	1	49.5	10.2	10.2		18	24	42	60		50	34.6731	28.8943	1	105.894	0.412121	21	0	15	0
0	60	152	1.59164	0	0	260	120	100	0	0	0	1	1	1	1	0	0	0	0	0	0	0	1	0	1	0	0	0	1	44.8	11	11		17	25	40	40		30	25.1312	18.8484	0	108.813	0.491071	13	1		0
1	55	167	1.59731	0	0	110	70	70	0	0	0	0	1	0	0	0	0	0	0	0	0	0	0	0	0	0	0	0	1	39	10.2	10.2		18		28	30		30	18.7816	18.7816	0	78.2702	0.523077	20	0	10.5
0	66	152	1.66933	0	0	190	120	80	0	1	0	1	0	0	1	0	0	0	0	0	0	0	1	0	1	0	0	0	1	39.6	9.4	9.4		17	25	32	40		40	23.9617	23.9617	0	68.3203	0.474747	10	1		0
1	51	161	1.51024	1	0	170	100	75	0	0	0	1	1	1	0	0	1	0	0	0	0	0	1	1	0	1	0	1	0	38	16.9	16.6			23		35		35	23.1751	23.1751	0	171.141	0.873684	10	1		0
1	65	158	1.68902	0	0	120	90	100	1	0	0	0	1	0	0	1	0	0	0	0	0	1	0	0	0	0	0	0	0	60	11.3	9.8		21	30	44	90	55+57	100	53.2854	59.206	1	156.356	0.326667	26	0	25	5
1	60	164	1.65328	0	0	200	100	80	0	1	0	1	0	0	0	0	0	0	0	0	0	1	0	0	0	0	0	0	0	37.5	13.6	13		18	31	31	40		40	24.1943	24.1943	0	106.003	0.693333	16	1		0
0	66	144	1.62481	0	0	150	90	80	1	0	0	1	1	1	0	1	0	0	0	0	0	0	1	0	1	0	1	0	0	50.6	10.1	10.1		18	28	40	100		130	61.5457	80.0095	1	115.388	0.399209	24	1		0
0	40	145	1.2693	0	0	145	85	90	0	0	0	1	1	1	1	0	0	0	0	0	0	0	0	0	1	0	0	0	0	37.6	13.5	13.6		17	22	25	30		30	23.6352	23.6352	0	142.687	0.723404	6	1		0
1	65	160	1.69967	0	0	160	80	80	0	0	1	1	1	1	0	1	0	0	0	0	0	1	0	0	0	0	0	0	0	57	4.4	8.5		20	31	39	70		70	41.1844	41.1844	1	76.5293	0.298246	23	0	20	0
0	85	162	1.95576	0	0	120	80	60	1	0	1	0	0	1	0	0	1	1	0	0	0	1	1	0	0	1	0	0	1	66.6	9.1	9.2		19.5	33	55	110		90	56.2441	46.0179	1	134.665	0.276276	22	0	20	0
0	94	153	1.99875	1	0	140	80	65	0	1	0	1	1	0	0	0	0	0	0	0	0	0	0	1	0	1	0	0	1	38.2	16.1	16.2		19	29	36	40		37	20.0125	18.5116	0	122.655	0.848168	8	1		0
0	81	155	1.86748	0	0	166	100	70	0	0	0	1	1	1	0	0	0	0	0	0	0	1	1	0	1	0	0	0	0	52.6	10.2	9.7			26	32	40		35	21.4192	18.7418	0	104.941	0.368821	16	1		0
0	50	145	1.41912	0	0	250	110	80	0	0	0	1	0	1	0	0	0	0	0	0	0	1	0	0	0	0	0	0	0	39.6	23	23					60		40	42.2799	28.1866	1	331.321	1.16162	22	0	21	0
0	50	146	1.424	0	0	130	50	70	0	0	0	0	0	0	0	0	0	1	0	0	0	1	0	0	0	0	0	0	0	47.8	8	8		16.5	25	34	40		30	28.0899	21.0674	0	87.9205	0.334728	25	0	25
0	40	152	1.29957	0	0	167	69	70	0	0	0	1	1	0	0	0	1	1	0	0	0	0	1	0	1	0	1	1	1	44.3	11	11		16	33	39	45		30	34.6268	23.0845	1	130.921	0.496614	9	1		0
0	45	148	1.36015	0	0	86	77	142	1	0	0	0	1	0	0	0	1	1	0	0	0	1	0	0	0	0	0	0	0	57	9.8	9		15	20	68	180		80	132.339	58.8172	1	153.125	0.315789	25	0	21	2
0	50	160	1.49071	1	0	170	120	70	0	0	0	1	0	0	0	0	0	0	0	0	0	0	0	0	0	0	0	0	1	37	11.5	10.8		19	28	29	48		50	32.1994	33.541	0	88.1139	0.583784		1		0
1	50	161	1.49536	0	0	134	74	100	0	0	0	0	0	0	0	0	0	0	0	0	0	0	0	0	0	0	0	0	1	44.4	9.1	9.8		17.2	19	32	40		40	26.7494	26.7494	0	92.4205	0.441441	20	1
0	88	160	1.97765	0	0	110	70	120	1	0	1	0	1	1	0	0	0	0	0	0	0	1	0	1	0	1	0	1	0	63	10	10		17		47	100		90	50.565	45.5085	1	135.357	0.31746	24	0	17	0
0	60	150	1.58114	0	0	130	70	70	0	1	1	1	1	0	0	0	0	0	0	0	0	0	1	1	0	0	0	0	0	41	11.1	11		19	26	31	40		30	25.2982	18.9737	0	95.937	0.536585	11.5	1		0
0	43	159	1.3781	0	0	100	50	100	0	0	0	0	1	1	0	1	1	1	0	0	0	1	0	0	0	0	0	0	0	51.7	9.1	9		15	23	55	120		80	87.0762	58.0508	1	121.881	0.348162	25	0	20	0
1	70	170	1.81812	1	0	216	116	80	0	0	0	1	0	0	0	0	0	0	1	0	0	1	0	0	0	0	0	0	0	51	9.1	12.3		20	25	37	60		58	33.0011	31.9011	0	112.964	0.482353	15	1		0
0	65	162	1.71026	0	0	140	70	80	0	0	0	0	1	1	1	0	0	0	0	0	0	1	0	0	0	0	0	0	0	54.2	12.7	12.1		19.4	36	43	38		26	22.2188	15.2023	0	162.395	0.446494	7.7	1		0
0	56	158	1.56773	1	0	110	70	80	0	0	0	0	1	0	0	0	0	0	0	0	0	1	0	0	0	0	0	0	0	45.7	15.5	17.6		18	29	52	95		100	60.5972	63.7865	1	209.023	0.770241	25.5	0	25.4	5
0	60	154	1.60208	1	0	100	70	80	0	0	0	1	0	0	0	0	0	0	0	0	0	1	0	0	0	0	0	1	1	37.3	13	11		19	29	24	25		25	15.6047	15.6047	0	92.6744	0.589812	9	1		0
0	66	157	1.69657	0	0	190	110	70	0	0	1	1	0	0	1	0	0	1	0	0	0	0	0	0	1	1	0	0	0	47.5	16.4	15.1		16	31	38	45		40	26.5242	23.577	0	189.231	0.635789	5	1		0
0	90	160	2	0	1	140	90	90	0	0	0	1	1	1	0	0	0	0	0	0	0	0	1	0	1	1	0	1	1	33	11.1	10.7		18	30	27	30		30	15	15	0	53.5102	0.648485	8	1		0
0	40	150	1.29099	0	0	160	80	100	0	0	0	1	1	0	1	0	0	0	0	0	0	1	0	0	0	0	0	0	0	22	14.8	13		17	27		20		20	15.4919	15.4919	0	72.7334	1.18182	5	1		0
0	50	143	1.40929	0	0	212	138	104	0	0	0	1	0	1	1	0	1	0	0	0	0	1	0	0	0	0	0	0	0	44.3	14.1	13.6		18	27	32	37		31	26.2543	21.9968	0	169.028	0.613995	10	1		0
0	40	148	1.28236	0	0	133	83	90	0	0	1	0	1	1	0	0	0	1	0	0	0	1	0	0	0	0	0	0	0	48.3	6.6	6.5		18	20	34	60		60	46.7888	46.7888	1	77.0764	0.269151	16.5	0	8.3
1	70	172	1.82878	0	0	80	60	100	0	0	1	0	1	1	0	1	0	0	0	0	0	1	0	0	0	0	0	0	0	40.6	7.1	6.9		19	29	25	30	60+75	123	16.4044	67.2579	0	43.6061	0.339901	28	0	27	0
0	49	151	1.43362	0	0	112	71	96	0	0	1	0	1	0	0	0	0	0	0	0	1	0	0	0	1	1	0	0	0	56.2	8.5	7.5		16	20	36	50		50	34.8766	34.8766	1	115.41	0.266904	18	0	13	0
1	75	175	1.90941	1	0	165	90	70	0	0	0	1	0	0	0	0	0	1	0	0	0	1	0	0	0	0	0	0	0	49.1	12.9	11.5		19.8	28	40	60		50	31.4234	26.1861	0	121.438	0.468432	10	1		0
1	76	162	1.84932	0	0	120	80	80	0	0	0	1	1	0	1	0	0	0	1	0	0	1	0	0	0	0	0	0	0	57.2	16	16.3		20	32	32	30		30	16.2221	16.2221	0	238.34	0.56993	5	1		0
0	50	154	1.46249	1	0	125	70	74	1	0	0	1	0	0	0	0	0	0	1	0	0	0	1	1	1	1	1	1	1	35	14.3	14.2		17.4	22.5	38	50		50	34.1882	34.1882	1	121.273	0.811429	5	1		0
0	45	155	1.39194	1	1	100	50	70	0	0	1	1	0	0	0	0	0	0	1	0	0	1	0	0	0	0	0	0	0	36.8	11.9	10.5		18	32	27	30		30	21.5526	21.5526	0	94.2252	0.570652	15	1		0
0	60	152	1.59164	0	0	153	77	95	0	1	0	1	0	0	1	0	0	0	0	0	0	0	0	0	1	0	0	0	0	45.2	9.7	10		15	28	32	35		30	21.9898	18.8484	0	94.6218	0.442478	5	1		0
1	65	160	1.69967	0	0	180	100	80	0	1	1	1	0	0	1	0	0	0	0	0	0	1	0	0	0	0	0	0	0	58	9.7	9.4		21	28	36	45		45	26.4757	26.4757	0	128.839	0.324138	10	1		0
0	75	146	1.74404	0	0	160	90	80	0	0	1	1	1	1	1	0	0	0	0	0	0	1	0	0	0	0	0	0	0	38	10.5	10.5		20	23	39	40		40	22.9353	22.9353	0	71.8003	0.552632	5	1		0
1	65	162	1.71026	0	0	190	90	100	0	0	0	1	0	0	0	0	0	0	0	0	0	1	0	1	1	0	0	0	0	39	16	14		18	33	25	40		40	23.3882	23.3882	0	130.955	0.717949	5	1		0
1	65	168	1.74	0	0	140	100	100	0	0	1	1	1	1	0	1	1	0	0	0	0	1	0	0	0	0	0	0	0	66	12.5	11.1		19	30	45	50		60	28.7356	34.4828	0	206.483	0.336364	21	0	21	5
0	55	146	1.46	0	0	94	50	113	0	0	1	0	1	1	0	0	1	1	0	0	1	0	1	0	1	0	0	0	0	55.9	5.8	7.2		16.7	20	38	30		20	20.5479	13.6986	0	86.8509	0.257603	21	0	16	0	0
0	78	150	1.73	0	0	163	107	117	0	0	1	1	1	1	1	0	0	0	0	0	0	1	0	0	0	0	0	0	0	37	11.6	10		16	23	35	25		25	14.4509	14.4509	0	72.4166	0.540541	17	1	0	0
0	56	144	1.46	0	0	181	103	80	0	0	0	1	1	1	1	0	0	0	0	0	0	1	0	0	1	0	0	0	0	39	11.8	10.4		16	24	33	35		25	23.9726	17.1233	0	96.8212	0.533333	5	1	0	0
1	100	162	2.03	0	0	154	80	70	0	0	0	1	0	1	1	0	0	0	0	0	0	0	1	1	1	0	0	0	1	49.2	12.2	11.2		20	25	44	45		40	22.1675	19.7044	0	108.022	0.455285	5	1	0	0
0	55	144	1.45	0	0	115	84	80	0	0	1	0	1	1	1	0	1	0	0	0	1	1	0	0	0	0	0	0	0	54.2	8.8	8.1		18	25	40	50		47	34.4828	32.4138	1	114.877	0.298893	18	0	15	3
1	75	172	1.88	0	0	165	96	120	1	0	0	1	0	0	0	0	0	0	1	0	0	0	1	0	1	0	0	0	0	49.4	12	11.5		16.2	27	41	70		70	37.234	37.234	1	118.103	0.465587	8	1	0	0
0	70	160	1.73	1	0	135	70	115	1	0	0	1	1	1	0	0	1	0	1	0	0	1	0	0	0	0	0	0	0	39.4	17	16.4		21	34	33	20		155	11.5607	89.5954	0	156.14	0.832487		1
0	60	154	1.58	1	0	130	64	65	0	0	0	1	0	0	0	0	0	0	1	0	1	0	0	0	0	0	0	1	1	48	12.1	10.6		20	28	36	40		25	25.3165	15.8228	0	127.855	0.441667	13	1	0	0
0	45	140	1.3	0	0	200	120	90	0	0	0	1	1	1	1	0	0	1	0	0	0	1	0	0	0	0	0	0	0	38	10.8	9.5		19	26	29	36		26	27.6923	20	0	91.7018	0.5	7	1	0	0
1	46	164	1.4476	0	0	125	79	70	0	0	0	0	1	0	1	0	0	0	0	0	0	1	0	0	0	0	0	0	0	43.9	8	7.5		16.4	20.3	28	25		25	17.2699	17.2699	0	71.8318	0.341686	12	1	5	0
1	80	174	1.96638	1	0	170	120	76	0	0	0	1	0	0	0	0	0	0	1	0	0	0	1	1	0	1	0	0	1	41.4	17.7	18.8		19	28	36	30		30	15.2564	15.2564	0	169.994	0.908213	5	1	0	0
0	60	160	1.63299	1	0	178	79	69	0	0	0	1	0	0	0	0	0	0	1	0	0	1	0	0	0	0	0	0	0	43.4	15.2	12.1		18	26	37.5	50		30	30.6186	18.3712	0	138.403	0.557604	14	1	0	0
1	43	160	1.38243	0	0	100	60	100	1	0	0	0	0	0	0	1	1	0	1	0	0	1	0	0	0	0	0	0	0	28.7	12.7	12.6		17	35.7	44	80		50	57.8691	36.1682	1	80.541	0.878049	13	1	4	0
0	50	155	1.47	0	0	100	60		0	0	1	0	1	1	0	1	1	1	0	0	1	0	0	0	1	0	1	0	0	57.4	9.3	9.7		20	21	42	94		77	63.9456	52.381	1	145.36	0.337979	19	0	14	5
0	64	154	1.62	1	0	123	77	115	0	0	0	0	1	1	0	0	0	1	0	0	1	0	0	0	0	0	0	0	1	75.8	7	8.6		18	28	50	71		63	43.8272	38.8889	1	168.471	0.226913	15	1	7	0
0	48	143	1.36	1	0	112	53	99	1	0	1	0	1	1	1	1	1	1	0	0	0	1	0	0	1	0	0	0	1	44.6	9.7	9		15	22	50	124	70/40	75	91.1765	55.1471	1	100.892	0.403587	20	0	14	0
1	63	161	1.66	1	0	130	90	60	0	0	0	1	1	1	0	1	1	0	0	0	0	1	0	0	0	0	0	0	0	48.4	14.3	15.4		16	25	38	55	6160	77	33.1325	46.3855	0	181.938	0.636364	18	0	14	0
0	80	145	1.71	0	0	131	60	80	0	0	0	1	1	1	1	1	0	0	0	0	0	1	0	0	0	0	0	0	0	44.7	8	8.9		14	31	33		4658	24		14.0351		70.2729	0.39821	27	0	27	0
1	43	155	1.38	0	0	120	80	80	0	0	1	0	1	1	0	1	0	0	0	0	0	1	0	0	0	0	0	0	0	42	11.6	11.6		18	26	37	45	4649	55	32.6087	39.8551	0	122.437	0.552381	18	1	3	3
0	60	160	1.62	1	0	130	80	70	1	0	0	1	0	0	0	0	0	0	1	0	0	1	0	0	0	0	0	0	0	36.8	20	17.5		15	24	29	48		39	29.6296	24.0741	0	185.062	0.951087	10	1	0	0
0	50	144	1.39	1	0	90	50	80	0	0	1	1	1	1	0	1	1	0	0	0	0	1	0	0	0	0	0	0	0	59.7	5.8	7.2		17	26	39	20	5040	118	14.3885	84.8921	0	102.632	0.241206	22	0	15	3
0	60	160	1.63	1	0	134	80	90	0	0	0	0	1	1	0	1	1	0	0	0	1	1	0	0	0	0	0	0	0	54.5	8.5	8.2		17.3	28	44	80	6264	50	49.0798	30.6748	1	101.609	0.300917	29	0	27	0
0	130	170	2.34	1	1	110	60	70	0	1	1	1	0	1	1	0	0	0	0	0	0	0	1	0	1	1	0	0	0	44.2	21	18.5		19	28	39	44		38	18.8034	16.2393	0	177.787	0.837104	6	1	0	0
1	80	170	1.92	0	0	135	87	60	0	1	0	1	0	0	1	0	0	0	0	0	0	0	1	0	0	0	0	0	0	39.6	11.9	10.5		19	40	34	30		30	15.625	15.625	0	76.3662	0.530303	9	1	0	0
0	75	165	1.82	0	0	170	95	70	0	0	1	1	1	1	1	0	0	0	0	0	0	1	0	0	0	0	0	0	0	40	12	9		21	32		34		28	18.6813	15.3846	0	74.5059	0.45	5	1	0	0
1	63	172	1.73494	1	0	150	90		0	0	0	1	0	0	0	0	0	0	1	1	0	0	1	0	0	0	0	1	1	46.6	11.7	11.4		17.5	26	33	34		30	19.5973	17.2917	0	113.854	0.48927	5	1	0	0
0	65	155	1.64	0	0	160	95	70	0	0	0	1	1	0	0	0	0	0	0	0	0	1	0	0	1	0	0	0	0	26.2	16.6	14.1		19	23	27	30		30	18.2927	18.2927	0	84.3344	1.07634	11.5	1	0	0
1	95	161	1.98	0	0	153	90	60	0	0	0	1	0	0	0	0	0	0	1	1	0	0	0	0	1	0	0	0	1	42.2	16.6	16.5		18	30	37.7	46		35	23.2323	17.6768	0	147.83	0.781991	10	1	0	0
1	84	169	1.73	1	0	170	80	75	0	0	0	1	1	0	1	0	0	0	0	0	0	1	0	0	0	0	0	0	0	49.7	16.4	16.1		21.5	34.8	90	51		55	29.4798	31.7919	0	208.072	0.647887	14	1	0
1	52	158	1.51	1	0	150	90	80	0	0	1	0	1	1	0	1	1	1	0	0	0	1	0	0	0	0	0	0	0	35	7	7.3		15	22	23	30		44	19.8675	29.1391	0	42.3983	0.417143	12	1	0	0
0	55	154	1.52	0	0	125	90	100	0	0	1	0	1	1	0	1	1	1	0	0	1	1	0	0	0	0	0	0	0	52.7	7.7	7.6		13.7	20.3	51	125		62	82.2368	40.7895	1	91.996	0.288425	19	1	14
0	71	152	1.68	0	0	150	95	75	0	1	1	1	1	1	1	0	0	0	0	0	0	1	0	0	0	0	0	0	0	39.7	10.2	10.3		17.2	24	30	25		25	14.881	14.881	0	77.0576	0.518892	8	1	0	0
0	55	157	1.54	0	0	154	114	120	0	0	0	1	1	1	0	1	1	1	0	0	0	1	0	0	0	0	0	0	0	54.6	7.5	7.7		16	27	41	64	5242	64	41.5584	41.5584	1	95.7869	0.282051	21	0	20	0
0	60	164	1.64	0	0	170	90	85	0	0	0	1	0	0	0	0	0	0	0	0	0	1	0	0	0	0	0	0	0	44.1	11.7	9.8		19.5	29	32	29		29	17.6829	17.6829	0	99.7056	0.444444	10	1	0	0	30
1	43	145	1.31	0	0	140	90	60	0	1	0	1	0	0	1	0	0	0	0	0	0	1	0	0	0	0	0	0	0	35.8	16.8	11.8		16	29	29	38		25	29.0076	19.084	0	140.492	0.659218	6.5	1	0	0	35
0	84	158	1.85	0	0	150	80	70	0	0	0	1	1	0	1	0	0	0	0	0	0	0	0	1	1	0	0	0	0	55.5	9.6	9		17.3	26	46	81		46	43.7838	24.8649	1	106.098	0.324324	17	0	10	0
0	50	158	1.55	0	0	123	77	90	0	0	1	0	1	1	0	1	1	0	0	0	1	1	0	0	0	0	0	0	0	61.7	10.5	10.8		12.7	22.3	39	121		119	78.0645	76.7742	1	180.841	0.350081	15.6	0	14	0
0	55	148	1.48	0	0	125	80	90	0	0	0	1	1	0	1	0	1	1	0	0	0	0	1	1	1	0	0	1	1	54.6	14.2	14		17	29	37	28		23	18.9189	15.5405	0	227.615	0.512821	6	1	0	0
0	53	155	1.5	1	0	150	80	130	1	0	0	1	1	0	0	0	1	0	0	0	0	1	0	0	0	0	0	0	0	41.9	19.7	14.8		15	26	43	38		26	25.3333	17.3333	0	206.549	0.706444	6	1	0	0
0	65	160	1.7	0	0	160	80	130	1	1	0	1	0	0	1	0	1	0	0	0	0	0	0	1	0	0	0	0	0	55.8	7.8	7.8		19	26	36	62		56	36.4706	32.9412	1	93.1125	0.27957	13	1	0	0
0	69	155	1.68	0	0	120	80	70	0	1	0	0	1	0	1	0	0	0	0	0	0	1	0	0	0	0	0	0	0	36.8	9.7	8		15.9	22.4	33.5	25		25	14.881	14.881	0	55.4881	0.434783	5	1	0	0
0	69	145	1.6	0	0	175	110	70	0	1	0	1	1	0	1	0	0	0	0	0	0	0	1	1	1	0	0	0	0	39.2	8.8	8.9		14	22	34	55		35	34.375	21.875	1	64.4719	0.454082	18	1	6	0
1	58	165	1.63	1	0	130	80	80	0	0	0	1	0	0	0	0	1	0	0	0	0	1	0	0	0	0	0	0	0	37.8	22.7	17.5		18	26	40	55		32	33.7423	19.6319	0	214.657	0.925926	8	1	0	0
0	80	160	1.83	1	0	130	80	90	0	0	1	1	1	1	0	1	0	0	0	0	0	1	0	0	0	0	0	0	0	32.3	13.1	11.4		18	26	26	30	4955	77	16.3934	42.0765	0	67.9934	0.705882	21	0	21	0
0	65	160	1.68	1	0	150	90	80	0	0	0	1	0	0	0	0	0	0	1	0	0	1	0	0	0	0	0	0	0	43.4	12.1	9.7		14	31	30	65		45	38.6905	26.7857	1	96.7804	0.447005	16	0	16	0
1	73	155	1.72	0	0	180	120	90	0	0	1	1	1	1	1	0	0	0	0	0	0	1	0	0	0	0	0	0	0	53.6	11.5	9.5		16.3	31.5	51	79		69	45.9302	40.1163	1	126.334	0.354478	17.5	0	13.4
1	60	162	1.64	0	0	90	70	90	1	0	0	1	1	1	0	1	1	0	0	0	0	1	0	0	0	0	0	0	0	50.6	10.1	10.1		17.5	28	41	76		80	46.3415	48.7805	1	114.32	0.399209	14	0	13	0
0	70	168	1.79	1	0	130	80	90	0	0	0	1	0	0	0	0	0	0	1	0	0	1	0	0	0	0	0	0	0	58	9	9		17	26	32	50		30	27.933	16.7598	0	113.349	0.310345	9	1	0	0
0	50	157	1.48	0	0	120	80	100	0	0	0	0	1	1	0	1	1	1	0	0	0	0	0	0	0	0	0	0	1	59	7.8	6.8		17.5	30	41	90		50	60.8108	33.7838	1	108.672	0.230508	22	0	13	0
1	73	172	1.85	0	0	135	90	70	0	0	0	0	1	1	1	0	0	1	0	0	0	1	0	0	0	0	0	0	0	36.5	9.4	9.3		19	23	42	82	5966	100	44.3243	54.0541	1	53.7743	0.509589	21	1	8.6	0
1	73	179	1.91	1	0	140	70	70	0	0	1	1	0	0	1	0	0	0	1	0	0	0	1	1	0	1	0	1	0	38.5	17.5	19		17	28	37	61		70	31.9372	36.6492	0	158.912	0.987013	5	1	0	0
0	45	155	1.4	0	0	110	70	80	0	0	1	0	1	1	0	1	1	0	0	0	0	1	0	0	0	0	0	0	0	30.5	9.2	9.4		13.6	29	28	36	5056	136	25.7143	97.1429	0	53.485	0.616393	22	0	19	0
0	65	170	1.31	0	0	110	85	130	1	0	0	0	1	1	1	0	0	0	0	0	1	1	0	0	0	0	0	0	0	35.6	8.7	8.3		13		31	31	5438	82	23.6641	62.5954	0	63.7746	0.466292	19	0	19	0
0	75	165	1.85	1	0	150	100	80	0	0	0	1	1	1	0	1	1	1	0	0	0	1	0	0	0	0	0	0	0	73.5	9.4	8.6		15	24	42	99	5767	130	53.5135	70.2703	1	165.949	0.234014	22	0	18	0
0	63	161	1.66	0	0	110	80	90	0	0	0	0	1	1	0	0	1	0	0	0	0	1	0	0	0	0	0	0	0	56.7	8.5	8.4		16	21	47	65		36	39.1566	21.6867	1	108.463	0.296296	8	1	0	0
1	86	167	1.95	0	0	176	114	70	0	0	1	1	1	0	0	0	0	0	0	0	0	0	1	0	1	0	0	0	1	44.4	12.6	12.4		17	28	34	32		31	16.4103	15.8974	0	105.27	0.558559	13.6	1	5	0
1	61	168	1.69	0	0	135	65	70	0	0	1	1	1	1	0	1	0	0	0	0	0	1	0	0	0	0	0	0	0	41.2	12.7	12.3		19.4	30	35	67		35	39.645	20.7101	1	108.398	0.597087	9	1	0	0
1	79	171	1.91	0	0	160	100	70	0	0	0	1	0	0	0	0	0	0	0	0	0	0	1	0	1	0	0	0	0	45.8	10.7	10.6		19	34	38	54		46	28.2723	24.0838	0	89.7517	0.462882	22	1	8	0
0	49	153	1.44	0	0	130	100	90	0	0	0	1	1	1	1	1	1	1	0	0	0	1	0	0	0	0	0	0	0	63.7	9	9.9		15.6	28	41	72		68	50	47.2222	1	176.272	0.310832	23	0	21	0
0	70	170	1.81	1	1	90	50	90	0	0	0	0	1	1	0	0	0	0	0	0	0	0	0	0	0	0	0	0	1	56.8	6	5.8		14.8	19	35	38	5965	200	20.9945	110.497	0	64.1601	0.204225	29	0	25	0
1	56	156	1.55	0	0	120	70	80	1	0	1	1	1	1	1	1	1	0	0	0	0	1	0	0	0	0	0	0	0	57.2	10.6	10.5		15	30	54	70		84	45.1613	54.1935	1	157.221	0.367133	17	1	0	0
0	50	155	1.47	1	0	120	80	90	0	0	0	1	1	1	0	1	1	0	0	0	0	1	0	0	0	0	0	0	0	43.5	12.6	12.6		15.3	25.9	42	56		30	38.0952	20.4082	1	136.929	0.57931	17	0	15	3
0	42	150	1.33	0	0	140	80	95	0	0	0	1	1	1	1	1	1	1	0	0	0	1	0	0	0	0	0	0	0	51.9	10.7	10.8		17.8	40.2	42	60		43	45.1128	32.3308	1	159.925	0.416185	12.5	1	0	0	31
1	72	178	1.89	0	0	180	110	80	0	0	0	1	0	0	0	0	0	0	0	0	0	1	0	0	0	0	0	0	0	42.6	15.7	13		17	33.7	30	28		27	14.8148	14.2857	0	125.53	0.610329	14.4	1	0	0
0	38	150	1.27	1	1	75	60	130	0	0	0	0	1	1	1	0	0	0	0	0	0	0	0	0	0	0	0	0	1	36.4	6.9	6.2		15.6	16.5	20	20	3238	32	15.748	25.1969	0	47.8626	0.340659	7	1	0	0
0	60	155	1.59	1	0	130	80	110	0	0	0	0	1	1	0	1	1	0	0	0	1	1	0	0	0	0	0	0	0	53.8	6.7	6.6		17.5	22	47	50		50	31.4465	31.4465	0	76.6024	0.245353	18	0	16	0
1	57	168	1.64	0	0	110	90	110	0	0	1	0	1	1	1	0	1	0	0	0	0	1	0	0	0	0	0	0	0	70.4	9.9	9.6		16.5	25	49	60		45	36.5854	27.439	1	191.593	0.272727	20	0	18	0
0	55	155	1.53	1	0	100	60	80	0	0	0	1	1	1	0	1	1	1	0	0	0	1	0	0	0	0	0	0	0	59.9	7.4	7.5		15.6	19.4	54	115		80	75.1634	52.2876	1	110.709	0.250417	17.3	0	12	5
1	68	170	1.79	1	0	120	80	70	1	0	0	0	1	1	1	0	1	0	0	0	0	1	0	0	0	0	0	0	0	44.6	22.8	13.6		17.8	31	42	90		40	50.2793	22.3464	1	205.781	0.609865	12	1	0	0
0	52	149	1.45	0	0	150	95	70	1	0	1	1	1	1	0	0	1	1	0	0	0	0	1	0	0	1	0	1	0	63.6	9	7.1		17.7	27.6	40	90		41	62.069	28.2759	1	142.876	0.22327	19	0	11	0
0	50	161	1.51	0	0	130	95	80	0	0	1	0	1	1	0	0	1	1	0	0	1	1	0	0	0	0	0	0	0	55.8	8.6	8.4		14.2	16	53	125		30	82.7815	19.8675	1	116.859	0.301075	11	1	3	3
1	78	172	1.91	0	0	200	120	80	0	1	1	1	1	0	0	0	1	0	0	0	0	1	0	0	0	0	0	0	0	50.4	15	12.9		23.8	31	32	40		48	20.9424	25.1309	0	153.343	0.511905	10	1	0	0
1	60	154	1.58	0	0	136	103	86	0	1	1	1	1	0	1	0	0	0	0	0	0	0	1	0	1	0	1	0	0	43.3	11.1	10.7		17.7	30.6	27	25		25	15.8228	15.8228	0	102.532	0.494226	6	1	0	0
0	60	160	1.62	0	0	80	60	140	1	0	1	0	1	1	0	1	1	0	0	0	0	1	0	0	0	0	0	0	0	56.6	10.4	10.5		19		46	80		80	49.3827	49.3827	1	145.941	0.371025	28	0	26	0
1	65	165	1.72	1	0	140	70	80	0	0	1	1	1	0	0	0	0	0	0	0	0	1	0	0	0	0	0	0	0	36.4	14.1	13.3		15.5	25	29	36		50	20.9302	29.0698	0	102.291	0.730769	8	1	0	8
0	45	141	1.31	1	0	120	80	80	0	0	0	1	1	0	0	0	0	0	0	1	0	0	1	0	0	0	0	0	0	38.2	11.7	9.2		18	23	32	30		30	22.9008	22.9008	0	95.7008	0.481675	5	1	0	0
1	90	165	1.97	1	0	130	80	120	1	1	0	1	1	1	0	0	0	0	1	0	0	0	1	1	0	0	0	1	0	52.6	12.5	12		23	26	36	60		35	30.4569	17.7665	0	132.099	0.456274	10	0	7
0	50	150	1.43	1	0	110	60	80	0	0	0	1	1	1	0	0	0	0	0	0	0	0	1	1	0	0	0	0	0	48.5	8.2	6.2		17	24	35	50		30	34.965	20.979	1	78.4144	0.25567	14	1	0	0
0	75	165	1.82	0	0	140	85	70	0	1	1	1	0	0	0	0	0	0	0	0	0	0	1	0	1	0	0	1	0	40.1	11	10.4		16	22	34	30		30	16.4835	16.4835	0	76.8585	0.518703	12	1	0	0
1	59	166	1.65	0	0	155	95	60	0	0	0	1	0	0	0	0	1	0	0	0	0	1	0	0	0	0	0	0	0	57.5	8.9	8.8		20	25	38	55		40	33.3333	24.2424	0	118.573	0.306087	18	0	10	0
1	39	148	1.28	0	0	102	65	90	0	0	0	0	1	1	1	0	1	1	0	0	0	0	0	0	1	0	0	0	0	56.6	10.9	10.7		17.5	27	46	67		55	52.3438	42.9688	1	192.979	0.378092	22	0	14	0
1	65	165	1.72	0	0	155	100	80	0	0	1	1	1	1	0	0	0	1	0	0	0	0	1	1	1	1	0	0	0	61.3	14.2	13		19.7	28	50	113		51	65.6977	29.6512	1	223.87	0.424144	15	1	0	0
1	71	174	1.85	0	0	150	80	80	0	0	1	1	1	1	0	1	1	0	0	0	0	0	0	0	1	0	0	0	0	57.3	14.5	13.9		21	32	45	70		66	37.8378	35.6757	1	198.462	0.485166	19	1	9	0
0	52	154	1.48	0	0	110	70	80	0	0	0	1	1	1	1	1	1	1	0	0	0	0	1	0	1	0	1	0	0	52.4	11.6	11.2		20	23	42	60	5960	100	40.5405	67.5676	1	158.182	0.427481	22	0	20	0
0	80	174	1.95	1	0	160	100	70	0	1	0	1	0	0	0	0	0	0	1	0	0	0	1	0	0	1	0	1	0	43.6	12.8	11.3		17.8	26.6	41	85		33	43.5897	16.9231	1	97.0272	0.518349	5	1	0	0
1	52	162	1.54	0	0	128	90	100	0	0	1	1	1	1	1	0	1	0	0	0	0	1	0	0	0	0	0	0	0	60.3	9.3	7.5		16.5	29	42	84		76	54.5455	49.3506	1	129.154	0.248756	20	0	17
0	65	170	1.65	0	0	120	90	90	0	0	1	1	1	1	1	1	1	1	0	0	0	0	0	0	1	0	0	0	1	64.3	7.1	6.8		17.7	23	49	98		93	59.3939	56.3636	1	107.083	0.211509	20	0	19	0
1	76	170	1.87	0	0	170	105	70	0	0	1	1	0	0	0	0	0	0	0	0	0	0	0	1	0	1	0	0	0	49.4	15.6	14		21	26	41	63		59	33.6898	31.5508	0	165.726	0.566802	13	1	0	0
1	67	168	1.76	1	0	80	60	80	0	0	1	1	1	1	0	1	1	0	1	0	0	0	0	1	0	0	0	0	0	67.3	11.9	11.6		15.2	48	83			83		47.1591		209.793	0.344725	25	0	18.5	2
0	60	156	1.54	0	0	177	108	90	1	1	0	1	0	0	1	0	0	0	1	0	0	0	1	1	1	0	0	0	0	38.4	12.6	12				32	25		25	16.2338	16.2338	0	104.5	0.625	5	1	0	0
1	59	157	1.59	0	1	150	105	110	0	0	1	0	1	1	0	1	1	0	0	0	0	1	0	0	0	0	0	0	0	60	8.6	8.4		18.6	24	53	83		76	52.2013	47.7987	1	125.864	0.28	20	0	20	0
0	50	156	1.47	1	0	120	80	110	0	0	0	0	1	1	0	0	0	0	0	0	1	1	0	0	0	0	0	0	0	54.9	8.13	8.02		14.7	18.5	37	127		78	86.3946	53.0612	1	109.348	0.292168	20	0	13	2
0	57	144	1.49	1	0	110	70	110	0	0	1	1	1	1	0	0	1	0	0	0	1	0	0	1	0	0	0	0	0	52.4	10.5	10.1		19.7	25	36	37		58	24.8322	38.9262	0	136.883	0.385496	16	0	12	3
0	52	158	1.51	1	0	130	70	150	1	0	0	1	1	1	0	1	1	1	1	0	0	1	0	0	0	0	0	0	0	56.1	8.4	8.3		19	21	60	139		81	92.053	53.6424	1	115.307	0.2959	17.4	0	18	0
1	70	176	1.86	0	1	170	100	90	0	1	1	1	1	1	0	1	1	0	0	0	0	1	0	0	0	0	0	0	0	44.2	14.5	14.9		21.5	29.8	32	30		30	16.129	16.129	0	139.713	0.674208	11	1	0	2
1	57	161	1.59	0	0	110	80	90	0	0	0	1	1	1	0	1	1	1	0	0	0	1	0	0	0	0	0	0	0	60.9	8.8	8.8		16.8	18	46	75		88	47.1698	55.3459	1	134.936	0.288998	24	0	23	0
0	44	151	1.36	0	0	100	70	80	0	0	1	0	1	1	1	1	1	1	0	0	0	0	1	1	1	1	0	0	0	59.1	9.5	9.4		13.7	22.3	51	78		64	57.3529	47.0588	1	164.031	0.318105	22	0	21	0
1	75	178	1.93	0	0	165	125	70	0	0	0	1	1	0	1	0	0	0	0	0	0	0	1	0	0	0	0	1	0	48.4	11.5	10.1		23	29	24	39	5251	77	20.2073	39.8964	0	98.9868	0.417355	15	1	6	0
0	45	155	1.4	0	0	160	105	120	0	0	1	1	1	1	0	1	1	1	0	0	1	1	0	0	0	0	0	0	0	49.9	9.8	9		16.5	21.5	34	52		51	37.1429	36.4286	1	118.852	0.360721	16	0	12	0
1	59	170	1.68	0	0	120	80	130	1	1	0	1	1	1	1	1	1	1	0	0	0	1	1	0	1	0	0	0	0	57.7	10.3	10.4		18.7	28.2	53	72		85	42.8571	50.5952	1	143.516	0.360485	21	1	9	0
0	98	165	2.04	1	1	120	80	80	0	1	0	0	1	1	0	0	0	0	0	0	0	1	0	0	0	0	0	0	0	39.3	9.5	9.1		16	20	33	21	4948	70	10.2941	34.3137	0	54.409	0.463104	22	0	22	0
0	45	156	1.41	0	0	130	70	80	0	0	1	0	1	1	0	0	1	0	0	0	1	1	0	0	0	0	0	0	0	61.1	11	12.3		16.7	20	40	50		50	35.461	35.461	1	220.163	0.402619	19	0	12	0
1	70	178	1.87	1	0	130	80	110	0	0	0	1	1	1	0	1	1	0	0	0	0	0	1	1	0	0	0	0	0	43	17.3	14		18	24	35	46		44	24.5989	23.5294	0	147.12	0.651163	11	1	0	0
1	70	165	1.77	1	0	130	70	70	0	1	0	1	0	0	0	0	0	0	1	0	0	1	0	0	0	0	0	0	0	31.7	13.4	13.4		21	32	34	30		30	16.9492	16.9492	0	79.1328	0.845426	11	0	0	0
0	65	150	1.6	1	0	80	60	50	1	0	0	1	1	1	1	1	1	0	0	0	0	1	0	0	0	0	0	0	0	60.9	10.1	9.6		18	26	45	64		62	40	38.75	1	154.825	0.315271	27	0	25	0
0	49	152	1.43	0	0	190	95	110	1	0	0	1	1	1	0	1	1	1	0	0	0	0	1	0	1	0	0	0	0	56.3	11.8	10.6		19	27	43	92		28	64.3357	19.5804	1	179.776	0.376554	15	1	5	0
0	95	170	2.05	1	0	140	100	140	1	0	1	1	1	1	0	0	1	0	0	0	0	1	0	0	0	0	0	0	0	59.8	16.3	15		21.7	20.5	51	108		104	52.6829	50.7317	1	220.059	0.501672	21.5	0	20	0
0	48	152	1.42	0	0	145	85	90	0	0	0	1	1	1	1	1	1	1	0	0	0	0	1	0	0	0	0	0	0	63.8	8.7	8.7		18.3	23	50	140		47	98.5915	33.0986	1	161.533	0.272727	23	1	8	0
1	50	165	1.53	1	0	130	80	90	0	0	0	1	0	0	0	0	1	0	0	0	0	1	0	0	0	0	0	0	0	38.7	13.2	11.7		21.5	35	35	30		40	19.6078	26.1438	0	108.377	0.604651	5	1	0	0
0	50	155	1.47	1	0	150	80	90	0	0	0	1	1	1	1	0	1	0	0	0	0	1	0	0	0	0	0	0	0	56.9	8.1	8.2		17.3	21.7	44	55		42	37.415	28.5714	1	117.727	0.288225	21	0	11	0
0	32	147	1.17	0	1	90	60	90	0	1	1	0	1	1	0	1	1	1	0	0	0	0	0	0	1	0	0	0	1	55.6	6.7	6.6		17.5	17.7	37	50		48	42.735	41.0256	1	110.367	0.23741	18	0	18	0
0	60	155	1.59	1	0	157	112	90	0	1	1	1	1	1	0	1	1	0	0	0	0	1	0	0	0	0	0	0	0	62.2	11.9	11		17.3	23	49	55	5566	86	34.5912	54.0881	1	196.569	0.353698	22	0	22	5
0	52	159	1.52	0	0	100	70	90	1	0	0	0	1	1	0	0	1	1	0	0	0	0	0	0	1	0	0	0	1	62.2	10.3	10.3		17.4	26	55	150		62	98.6842	40.7895	1	179.002	0.33119	19	0	16	0
0	60	152	1.56	0	0	145	95	80	0	0	0	1	0	0	1	0	0	0	0	0	0	0	0	0	0	1	0	1	0	36.6	11.3	10.8		20	27.6	29	23		22	14.7436	14.1026	0	81.7252	0.590164	11	1	3	0
0	90	161	1.91	1	0	180	95	70	0	0	0	1	1	1	0	1	0	0	0	0	0	1	0	0	0	0	0	0	0	56.2	11.2	10.6		18.9	27	43	76		55	39.7906	28.7958	1	129.395	0.377224	13	1	5	0
0	70	152	1.67	0	0	100	70	90	0	0	0	0	1	1	0	0	1	1	0	0	0	0	0	0	1	0	0	0	0	70	9.2	9.1		20	23	45	132		68	79.0419	40.7186	1	172.112	0.26	25	0	22	0
1	54	159	1.43	1	0	120	80	80	0	1	0	0	1	1	1	0	0	0	0	0	0	0	0	0	0	0	0	0	1	46.5	8.1	8		21	30.5	23	30		30	20.979	20.979	0	84.2301	0.344086	6	1	0	0
1	78	179	1.97	0	0	150	90	70	0	0	1	1	0	0	0	0	1	0	0	0	0	0	1	0	1	1	0	0	0	47.9	12.2	12.4		19	32	33	56	6141	85	28.4264	43.1472	0	114.527	0.517745	8	1	0	0
0	100	155	1.97	0	0	170	100	70	0	0	0	1	1	1	1	0	0	0	0	0	0	0	1	1	1	0	0	0	0	37.6	15.1	14.4		20	31	32	40		30	20.3046	15.2284	0	105.142	0.765957	5	1	0	0
1	73	165	1.8	1	0	95	65	90	0	0	0	0	1	1	1	1	1	0	0	0	0	0	0	0	0	0	0	0	1	67.7	9.3	9.9		17.4	31	42	70		82	38.8889	45.5556	1	159.904	0.292467	21	1	18.5	0
0	60	165	1.66	1	0	90	60	90	0	0	1	0	1	1	0	0	1	1	0	0	1	1	0	0	0	0	0	0	0	55	8.2	8.3		18	25	45	57		86	34.3373	51.8072	1	99.8157	0.301818	24	1	10	0
0	60	158	1.61	1	0	145	80	160	1	0	0	1	0	0	0	0	1	0	0	0	0	1	0	0	0	0	0	0	0	30.4	19.4	18.2		17	30.5	35	83		87	51.5528	54.0373	1	147.971	1.19737	19	1	8	0
1	55	165	1.6	0	0	130	80	80	0	0	0	0	1	1	0	1	0	0	0	0	0	0	0	0	0	0	0	0	1	37.8	8.6	8.6			25		20		54	12.5	33.75	0	58.4301	0.455026	21	1	9	20
1	82	166	1.9	0	0	163	102	70	0	0	0	1	0	0	1	0	0	0	0	0	0	1	0	0	0	0	0	0	0	44.7	9.3	9.5		19.8	22.4	36	53		55	27.8947	28.9474	0	73.0119	0.425056	12.6	1	0	0
0	50	145	1.4	1	0	168	71	70	0	1	0	1	0	0	1	0	0	0	0	0	0	0	1	1	1	0	0	0	0	53	11.8	11.2		20	26.63	39	45		26	32.1429	18.5714	0	172.402	0.422642	8	1	0	0
1	63	165	1.63	1	0	130	80	60	1	0	1	0	1	1	1	1	1	0	0	0	0	1	0	0	0	0	0	0	0	54.2	9.7	9.5		18.2	24	43	72		150	44.1718	92.0245	1	120.577	0.350554	24	0	23	0
1	50	152	1.45	0	0	170	110	90	0	0	0	1	1	1	0	1	1	0	0	0	0	1	0	0	0	0	0	0	0	52.4	11.5	8.9		15	26	46	85		57	58.6207	39.3103	1	138.83	0.339695	21	0	12	0
0	52	157	1.51	0	0	129	61	75	0	0	0	0	1	1	0	0	1	1	1	1	1	1	0	0	0	0	0	0	0	57.5	8	8.5		16	22	47	114		35	75.4967	23.1788	1	118.527	0.295652	15.2	0	14.9	0
0	48	150	1.41	0	0	170	70	39	0	0	0	1	1	1	1	0	1	0	0	0	0	0	1	1	0	1	0	0	0	43.7	12.2	12.8		15.3	33	38	53		63	37.5887	44.6809	1	142.083	0.585812	14	1	6	0
0	70	153	1.68	0	0	210	120	90	1	1	0	1	0	0	0	0	0	0	0	0	0	1	0	0	0	0	0	0	0	47.1	12.2	11.6		16	26	32	41		35	24.4048	20.8333	0	124.758	0.492569	8.5	1	0	0
1	75	165	1.82	1	0	145	100	90	0	0	0	1	0	0	1	0	0	0	0	0	0	1	0	0	0	0	0	0	0	39.5	10.7	8.8		19			30		30	16.4835	16.4835	0	65.7142	0.44557	19	1	5	0
1	60	156	1.66	0	1	165	100	70	0	0	1	1	0	0	0	0	1	0	0	0	0	1	0	0	0	0	0	0	0	46.5	12.5	12.8		18.2	28.5	33.6	42		35	25.3012	21.0843	0	135.126	0.550538	12	1	0	0
1	55	162	1.58	0	0	120	80	70	0	0	1	0	1	0	1	0	0	1	0	0	0	1	0	0	0	0	0	0	0	77.2	7.8	8.3		21	37	47	68		67	43.038	42.4051	1	185.392	0.215026	18.4	1	7	0
0	51	156	1.51	0	0	180	100	70	0	0	0	1	0	0	0	0	1	1	0	0	0	1	0	0	0	0	0	0	0	40.6	14.6	14.8		17.7	27	26	50		40	33.1126	26.4901	0	152.117	0.729064	5	1	0	0
1	53	150	1.47	0	0	139	90	70	0	0	1	1	1	1	1	0	1	0	0	0	0	0	1	0	1	0	0	0	1	57.9	8.5	8.9		18.4	30	44	70		70	47.619	47.619	1	131.792	0.307427	5	1	0	0
0	50	156	1.47	0	0	111	60	60	0	0	1	1	1	1	1	1	1	0	0	0	0	1	0	0	0	0	0	0	0	61.8	6.9	7.1	58	16.8	22	43	43		41	29.2517	27.8912	0	112.909	0.229773	20	0	12	0
1	66	160	1.69	0	0	150	95	70	0	1	0	1	0	0	1	0	0	0	0	0	0	1	0	0	0	0	0	0	0	38.3	14.9	13.5	23	17	29.5	30	25		25	14.7929	14.7929	0	118.429	0.704961	9	1	0	0
0	54	150	1.48	1	0	160	80	130	1	0	0	1	1	1	1	1	1	1	0	0	0	1	0	0	0	0	0	0	0	57	11.3	11		21	29.8	43	99	6261	79	66.8919	53.3784	1	176.229	0.385965	27	0	25	0
1	65	165	1.72	1	0	180	100	130	0	0	0	1	1	1	1	1	1	0	0	0	0	1	0	0	0	0	0	0	0	47.3	11.5	11.8	42.7	19	35	39	36		25	20.9302	14.5349	0	119.031	0.498943	19	0	18	0
0	63	160	1.64	1	0	140	100	120	0	0	0	1	1	1	1	0	1	0	0	0	1	0	0	1	0	0	0	0	1	57.7	7.3	6.7	51.6	17.6	19.2	47	69		35	42.0732	21.3415	1	89.5427	0.232236	15.6	1	5.4	5
1	55	160	1.56	0	0	130	70	65	0	1	1	1	1	1	1	0	1	0	0	0	0	1	0	0	0	0	0	0	0	50.8	11.8	11.5	47.7	18.5	26	44	55	5659	84	35.2564	53.8462	1	147.079	0.452756	11.4	1	0	5
1	80	162	1.85	0	0	120	80	70	0	0	0	1	0	0	0	0	0	0	0	0	0	0	1	0	0	0	0	1	0	42.7	12	10.2	24.7	16.3	25	31	49		40	26.4865	21.6216	0	87.9247	0.477752	15	1	0	0
0	60	170	1.69	1	0	110	70	145	0	1	0	0	1	1	0	1	0	0	0	0	1	1	0	0	0	0	0	0	0	30	14	11.8				15			61		36.0947		72.2421	0.786667	14	0	14	0
0	107	153	2.01	0	0	145	95	75	0	0	1	1	1	1	1	0	0	0	0	0	0	1	0	0	0	0	0	0	0	46.5	9.3	9.9	32	21	26	32	37		40	18.408	19.9005	0	75.7697	0.425806	10	1	0	0
1	92	167	2.01	0	0	200	110	80	1	0	1	1	1	1	1	0	1	0	0	0	0	1	0	0	0	0	0	0	0	54.4	16.8	17.8	22.6	23	34	44	58		40	28.8557	19.9005	0	225.17	0.654412	14	1	0	0
0	53	160	1.54	0	0	113	74	81	0	1	0	0	0	0	1	0	0	1	0	0	0	1	0	0	0	0	0	0	0	50.8	7	6.8	41.6	20	23.6	27	34		34	22.0779	22.0779	0	74.8208	0.267717	9	1	0	0
0	55	155	1.46	1	0	140	90	110	0	0	0	1	1	1	1	0	1	1	0	1	0	0	0	0	1	1	0	0	0	54.3	13.8	13.5	48	20.4	28.7	39	79		54	54.1096	36.9863	1	218.392	0.497238	20	0	17.3	0
0	59	165	1.65	0	0	120	80	95	0	0	1	0	1	1	0	1	1	0	0	0	1	1	0	0	0	0	0	0	0	65.9	7.6	7.3	63	18.7	19.7	48	95		85	57.5758	51.5152	1	121.686	0.221548	26	0	23	0
1	75	163	1.81	0	0	120	90	90	0	1	0	0	1	0	1	0	0	0	0	0	0	1	0	0	0	0	0	0	0	38.7	14.4	11.6	18.8	17.3	22.2	29	25		25	13.8122	13.8122	0	97.8543	0.599483	5	1	0	0	25.5
0	53	154	1.5	0	0	180	110	90	0	1	1	1	0	0	1	0	0	0	0	0	0	1	0	0	0	0	0	0	0	38.5	15.2	11.7	26.5	18.6	26.5	31	35		27	23.3333	18	0	123.502	0.607792	6.5	1	0	0
0	55	158	1.55	1	0	110	70	90	0	0	0	1	1	1	1	1	1	0	0	1	0	1	0	0	0	0	0	0	1	53.7	8.8	10.2	44.7	14.5	21.6	41	68		56	43.871	36.129	1	123.129	0.379888	21	0	19	0
1	85	161	1.89	0	0	130	80	84	1	0	0	0	1	1	0	1	1	0	0	0	0	1	0	0	0	0	0	0	0	63.1	11.4	10.9	60.2	17.7	28	59	161	6277	222	85.1852	117.46	1	163.581	0.345483	28	1	25	0
0	45	150	1.37	1	0	130	70	120	0	0	0	0	1	1	0	1	1	0	0	0	1	1	0	0	0	0	0	0	0	57.7	7.8	8.3	55	16	22.5	42	65		51	47.4453	37.2263	1	127.441	0.287695	20	0	16	5
0	50	155	1.47	1	0	130	90	90	0	0	1	1	1	1	0	1	1	1	0	1	0	0	0	0	1	0	0	0	1	61.8	6.5	9.2	51.2	15.2	26	55	133	5754	94	90.4762	63.9456	1	129.869	0.297735	24	0	24	0
0	66	159	1.68	0	0	115	70	90	0	1	0	0	1	1	0	1	0	0	0	0	0	0	0	0	1	0	1	1	1	65	7.3	8.9		16.7	25	46	75		60	44.6429	35.7143	1	129.14	0.273846	21	0	19	0
1	65	164	1.71	0	0	115	50	90	0	0	0	0	1	1	1	1	0	1	0	0	0	1	0	0	0	0	0	0	0	52.2	10.6	9.5	42.8	17	26	43	105		81	61.4035	47.3684	1	114.678	0.363985	16	0	12	0
0	90	149	1.83	0	0	145	95	70	0	1	1	1	0	0	1	0	0	0	0	0	0	1	0	0	0	0	0	0	0	33	14.2	13.8	21.5	20	25.6	34	35		27	19.1257	14.7541	0	86.8575	0.836364	5	1	0	0
1	45	161	1.44	1	0	95	70	70	0	1	1	1	1	1	0	1	1	1	0	0	0	0	1	0	1	0	1	0	0	64.1	8.1	8.6	57	13	30	49	92		60	63.8889	41.6667	1	152.614	0.268331	23	0	15	0
1	81	168	1.91	0	0	130	80	76	0	1	1	1	1	1	1	0	0	0	0	0	0	0	1	0	1	1	0	0	0	51	9.8	8.1	32	22	25	32	22		21	11.5183	10.9948	0	84.6952	0.317647	8	1	0	0
1	65	156	1.65	1	0	110	70	140	0	1	1	0	1	1	0	1	0	0	0	0	0	0	0	0	1	0	0	0	0	40.7	9.6	9.4	32	19.5	26	41	41	4443	51	24.8485	30.9091	0	73.2955	0.461916	20	0	18	0
0	90	157	1.9	1	1	130	80	90	0	0	0	1	0	0	0	0	0	0	1	0	0	0	1	0	1	0	0	1	1	31	13.1	13.7	24	18	28	24	32		27	16.8421	14.2105	0	71.5127	0.883871	10	1	0	0
0	46	148	1.37	0	0	115	80	120	1	0	0	0	1	1	0	1	1	1	0	0	0	1	0	0	0	0	0	0	0	64.4	7.5	8.6	63	16.4	25	45	99		74	72.2628	54.0146	1	154.601	0.267081	21.4	0	21	5
0	39	164	1.38	1	0	80	70	140	0	0	1	0	0	0	0	0	0	0	0	0	0	1	0	0	0	0	0	0	0	46.9	6.9	8.2		18.1	22	22	30		30	21.7391	21.7391	0	81.492	0.34968	15	1	0	7
1	75	165	1.82	1	0	150	90	75	0	0	0	1	1	1	0	1	0	0	0	0	0	1	0	0	0	0	0	0	0	45.1	11.6	9.4	17.3	16	26	35	52	5762	70	28.5714	38.4615	0	90.0899	0.416851	15	1	5	0	34
1	45	151	1.38	0	0	160	95	75	0	1	1	1	1	0	1	0	1	0	0	0	0	1	0	0	0	0	0	0	0	52.3	11.6	11.5	31.4	20	28	45	61		30	44.2029	21.7391	1	172.192	0.439771	11	1	0	0	38
0	59	162	1.63	0	0	110	75	83	0	0	0	0	1	1	0	0	1	0	0	0	1	1	0	0	0	0	0	0	0	56	8	8.2	48	17.7	22	45	86		90	52.7607	55.2147	1	102.47	0.292857	20	0	18	5
1	52	152	1.47	0	0	120	80		0	0	0	0	1	1	0	0	0	0	0	0	0	1	0	0	0	0	0	0	0	44.4	8.7	7.9	34.7	16.7	25	27	30		27	20.4082	18.3673	0	78.9287	0.355856	5	1	0
0	50	150	1.43	1	0	130	80	75	0	0	0	1	1	1	1	0	1	1	0	0	0	0	0	1	1	0	0	0	1	51.4	13.2	12.4	42	16.5	21	38	72		54	50.3497	37.7622	1	186.611	0.48249	16	0	12	0
0	59	162	1.63	1	0	110	79	85	0	0	0	0	1	1	0	1	1	1	0	0	0	0	0	0	1	0	0	0	0	51.3	14.1	14.1	29	19	20	57	112	5863	120	68.7117	73.6196	1	187.56	0.549708	24.3	0	21	5
1	41	147	1.3	1	0	90	60	80	0	1	0	0	1	1	1	0	1	0	0	0	1	1	0	0	0	0	0	0	0	53.1	9.2	9.2	48.8	15.6	23.3	39	64		28	49.2308	21.5385	1	138.115	0.346516	17	0	15	0	41
1	82	175	1.98	1	0	180	120	80	0	0	0	1	1	0	0	0	0	0	0	0	0	1	0	0	0	0	0	0	0	47	12.3	11.1	39.3	32	32	38	44		55	22.2222	27.7778	0	102.988	0.47234	14	1	0	0
0	65	141	1.53	0	0	145	90	100	1	0	0	1	1	1	1	1	1	0	0	0	0	0	1	0	1	1	0	0	0	56.4	12.8	11.1	42.6	16.6	32	59	115	6772	113	75.1634	73.8562	1	184.006	0.393617	24	0	25	0
0	43	149	1.34	0	0	160	110	75	0	0	0	1	1	1	0	1	1	1	0	0	0	1	0	0	0	0	0	0	0	56.6	13.6	13.1	51	21	35	49	97		82	72.3881	61.194	1	246.302	0.462898	22	0	21	0	27
0	100	160	2.02	1	0	90	60	100	0	1	0	0	1	1	0	0	0	0	0	0	0	1	0	0	0	0	0	0	0	51.3	14.2	12.3	46	15.5	27	39	30		107	14.8515	52.9703	0	138.353	0.479532	25	0	25	0
1	80	170	1.92	1	0	160	110	130	1	0	0	1	1	1	0	0	0	0	1	0	0	0	1	1	1	0	0	0	0	30.3	16.5	12.9		18.5	27	30	35		30	18.2292	15.625	0	80.1488	0.851485	10	1	0	0
0	85	161	1.89	0	0	165	93	80	0	0	1	1	1	0	0	0	0	0	0	0	0	0	0	0	0	1	1	1	1	36.7	9.2	9.2	19	19.8	26	34	30		26	15.873	13.7566	0	51.8807	0.501362	12	1	0	0
1	72	170	1.85	0	0	140	80	120	1	1	1	1	1	1	1	1	1	1	0	0	0	1	0	0	0	0	0	0	0	59.3	14.6	14.7	50	17.4	33	57	179	6263	135	96.7568	72.973	1	219.009	0.495784	26	0	25	0
1	43	160	1.41	0	0	130	70	90	0	1	1	0	1	0	0	1	0	0	0	0	0	1	0	0	0	0	0	0	0	32.5	9	9.6	26	14	25	29	20		56	14.1844	39.7163	0	58.4792	0.590769	23	0	14	0	28
1	47	164	1.49	1	0	165	100	90	1	0	0	1	1	1	0	0	1	0	1	0	0	1	0	0	0	0	0	0	0	47	9.8	9.6	31.8	16.8	22	41	78		36	52.349	24.1611	1	105.498	0.408511	9	1	0	0
0	76	155	1.75	0	0	145	80	90	0	0	0	1	1	0	1	0	0	0	0	0	0	0	1	0	1	0	0	0	1	39	14.4	11.6	19.6	18	30	33	40		40	22.8571	22.8571	0	102.363	0.594872	22	0	17	0
0	95	144	1.83	0	0	145	95	90	0	0	1	1	1	1	1	0	0	0	0	0	0	1	0	0	0	0	0	0	0	32.1	14.9	13.5	19	19		36	34	5649	160	18.5792	87.4317	0	85.6413	0.841121	26	0	26	0
0	53	152	1.48	0	0	130	80	120	0	1	1	0	1	1	0	1	1	1	0	0	1	1	0	0	0	0	0	0	0	56.7	7.2	7.9	45.5	16.2	20.4	42	52		81	35.1351	54.7297	1	105.609	0.27866	16	0	11.5	0
0	63	145	1.54	0	0	150	105	120	0	0	1	1	1	1	0	1	1	0	0	0	1	0	1	0	1	0	0	0	0	52.3	9.1	9.3	43.7	13	22	38	68		67	44.1558	43.5065	1	113.637	0.355641	20	0	20	5
0	56	148	1.42	0	0	160	105	70	0	0	1	1	1	1	1	1	1	0	0	0	0	1	0	0	0	0	0	0	0	54.8	12.8	13.8	48.6	14.5	26	43	65		76	45.7746	53.5211	1	219.594	0.50365	16	0	14	0
1	88	165	1.95	0	0	170	120	155	1	0	0	1	1	1	0	1	0	0	0	0	0	0	0	0	0	0	0	0	1	53.6	10.2	10.5	41.4	19	27	43	74		74	37.9487	37.9487	1	109.305	0.391791	25	0	20	0
0	55	158	1.55	0	0	190	120	80	0	1	0	1	1	1	0	1	1	0	0	0	0	1	0	0	0	0	0	0	0	54.6	13.3	13.5	47.9	19	27	48	128		60	82.5806	38.7097	1	202.14	0.494505	21	0	21	0
0	74	158	1.76	0	0	140	75	120	0	0	1	0	1	1	0	1	1	1	0	0	1	1	0	0	0	0	0	0	0	63.6	9.7	9	56	19.2	25.5	43	85		85	48.2955	48.2955	1	141.905	0.283019	22	0	17	0
0	55	146	1.46	0	0	180	110	70	0	0	1	1	1	1	1	0	0	0	0	0	0	1	0	0	0	0	0	0	0	34.2	13.1	13		18.8	26	37	35		40	23.9726	27.3973	0	102.151	0.760234	10	1	0	0
0	50	152	1.45	0	0	140	95	80	0	0	0	1	1	1	0	1	1	0	0	0	0	1	0	0	0	0	0	0	0	54.4	12.7	12.7		17	36.6	41	108		67	74.4828	46.2069	1	199.21	0.466912	27	0	21	0
0	43	160	1.41	1	0	120	80	100	1	0	1	1	1	1	0	1	1	1	0	0	0	1	0	0	0	0	0	0	0	58	7.5	7.9	46	15.4	24	42	103		46	73.0496	32.6241	1	118.212	0.272414	20	0	18	5
0	56	147	1.48	0	0	120	95	90	0	0	0	1	1	1	1	1	1	1	0	0	0	0	1	1	0	0	0	0	0	64.2	10.3	7.9	59	17	37	45	94		73	63.5135	49.3243	1	165.763	0.246106	21	0	20	0
0	46	158	1.44	0	0	110	80	70	0	0	1	0	1	1	1	1	1	1	0	0	0	1	0	0	0	0	0	0	0	33	9.2	9	11	14.2	25	24	45	6768	173	31.25	120.139	0	56.7848	0.545455	23.6	0	20	5
0	57	167	1.64	0	0	120	70	75	0	0	1	0	1	1	0	1	1	1	0	0	0	1	0	0	0	0	0	0	0	61.8	8.5	8.7	52	18.2	27	41	65		63	39.6341	38.4146	1	130.386	0.281553	24	0	17	0
0	49	160	1.49	0	0	120	90	80	0	0	0	1	1	1	0	0	1	0	0	0	1	0	1	0	0	0	0	0	0	46.4	8.6	8.6	27	17	21.3	28	32		27	21.4765	18.1208	0	87.8697	0.37069	8	1	0	0
1	50	161	1.51	0	1	160	90	120	0	0	0	1	1	1	1	0	1	0	0	0	0	1	0	0	0	0	0	0	1	37.9	20.4	12.8	10.7	17.3	24.7	33	37		40	24.5033	26.4901	0	168.045	0.675462	5	1	0	0
1	55	162	1.58	0	0	160	90	70	0	0	0	1	1	1	0	0	1	0	0	0	0	1	0	0	0	0	0	0	0	54.8	15.8	13.5	41	18	28	51	83		72	52.5316	45.5696	1	226.566	0.492701	19	0	15	0	29
1	70	170	1.81	1	0	110	70	150	1	0	0	1	1	1	0	1	1	0	0	0	0	1	0	0	0	0	0	0	0	49.1	18.8	18.24	43.8	24	37	46	67	5972	180	37.0166	99.4475	1	239.394	0.742974	31	0	31	0
1	63	163	1.68	1	0	90	60	75	0	0	0	1	1	1	1	1	1	0	0	0	0	1	0	0	0	0	0	0	0	55	11.6	11.2		19.5	31	48	94		101	55.9524	60.119	1	150.818	0.407273	29	0	24	0	32
1	80	161	1.84	0	0	110	70	120	0	0	1	0	1	1	0	0	1	0	1	0	0	0	1	0	1	0	1	0	1	64.1	8.5	8.2	54	21	27.7	54	185		92	100.543	50	1	119.437	0.25585	22.5	0	12	0
1	65	163	1.7	0	0	126	84	93	1	0	0	1	1	1	1	1	1	0	0	0	0	1	0	0	0	0	0	0	0	54.8	12.5	11.9	43.7	20	29	44	63		161	37.0588	94.7059	1	162.596	0.434307	23.8	0	21	5	33
0	65	153	1.62	0	0	165	90	100	1	1	1	1	1	1	1	0	1	0	0	0	0	0	1	0	1	0	0	0	1	52	13.9	12.9	47.7	17	26.5	41	118		37	72.8395	22.8395	1	179.084	0.496154	8	1	9	0
1	66	165	1.73	0	0	160	100	80	0	1	1	1	1	1	1	1	1	0	0	0	0	0	1	0	1	0	0	0	0	54.7	12.5	13	51	21	29	46	80		98	46.2428	56.6474	1	169.374	0.47532	28	0	22	0
1	70	177	1.86	0	0	130	90	130	1	0	1	1	1	1	1	1	1	1	0	0	0	0	1	0	1	0	0	0	0	63.9	11.5	9.8	52.3	20.6	27.6	49	115		151	61.828	81.1828	1	159.938	0.306729	27	0	24	0	31
1	30	151	1.16	0	0	155	85	90	0	0	1	1	1	1	1	1	1	0	0	0	0	1	0	0	0	0	0	0	0	53.1	10.4	9.9	39	20	27	39	70		28	60.3448	24.1379	1	176.245	0.372881	11	1	5	5
0	60	161	1.63	1	0	120	80	65	0	0	1	0	1	1	0	1	1	1	0	0	0	1	0	0	0	0	0	0	0	58.4	9.6	8.9	49	16	28	47	83		71	50.9202	43.5583	1	130.456	0.304795	20	0	19.5	0
0	60	165	1.66	0	0	180	95	75	0	0	0	1	1	0	1	0	0	0	0	0	0	0	0	1	1	0	0	0	0	44.4	15.3	12.6	33	14.7	23.7	39	40		48	24.0964	28.9157	0	145.553	0.567568	18	1	4	0
0	51	146	1.42	0	0	110	70	90	0	0	0	0	0	0	0	0	0	0	0	0	1	1	0	0	0	0	0	0	0	46.6	9.3	9.1	34.5	16.7	24.4	29	21		21	14.7887	14.7887	0	101.616	0.390558	5	1	0	0
0	60	167	1.67	0	0	130	80	140	1	1	1	1	1	1	1	1	1	0	0	0	0	0	1	0	1	0	0	0	0	39.7	9	9	33	16.8	22	49	89		64	53.2934	38.3234	1	64.5323	0.453401	21	0	14	0
1	45	165	1.47	0	0	140	100	90	0	0	1	0	1	1	0	0	1	1	0	0	0	0	0	0	0	0	0	0	1	47.5	10.9	12.9	39	21	31		45		45	30.6122	30.6122	0	144.494	0.543158	14	1	0	0
0	39	152	1.3	1	0	80	60	86	0	0	1	0	1	1	0	0	1	1	1	0	0	0	0	0	0	0	0	0	1	61.8	8.1	8	35.8	14.5	27	53	107		33	82.3077	25.3846	1	151.489	0.2589	9	1	0	3
0	38	149	1.27	0	0	130	80	90	0	0	1	1	1	1	0	1	1	0	0	0	0	0	0	0	1	0	0	0	0	70.9	9.1	8.1	65	16.7	23	41	85		116	66.9291	91.3386	1	214.484	0.228491	20	0	19	0	28
1	88	172	2	0	0	140	60	70	0	1	0	1	1	0	1	0	0	1	0	0	0	0	0	1	0	1	0	0	1	64.9	13.2	11.7	40	19.2	51.2	42	59		55	29.5	27.5	0	187.529	0.360555	19	1	0	0	49.7
0	53	150	1.47	0	0	120	80	90	0	0	0	0	1	1	0	0	1	0	0	0	1	1	0	0	0	0	0	0	0	58.7	9.6	8.9	42	15.6	22.4	40	99		56	67.3469	38.0952	1	145.933	0.303237	18.5	0	17	0
1	51	156	1.49	0	1	160	100	70	0	0	0	1	0	0	0	0	0	0	1	0	0	0	0	1	1	0	0	0	0	41.5	15.9	12.1	32.8	16.6	31	34	35		31	23.4899	20.8054	0	147.543	0.583133	14	1	0	0
0	69	159	1.71	0	0				0	0	0	1	1	1	1	0	0	0	0	0	0	1	0	0	0	0	0	0	0	45.2	18.4	16.1	26	20	27	40	46		57	26.9006	33.3333	0	201.391	0.712389	15	1	0	0
0	41	159	1.37	0	0	140	80	90	1	1	0	1	1	1	1	1	1	0	0	0	0	0	0	0	0	1	0	0	0	52.5	15	11.8	39	14.2	28	46	100		53	72.9927	38.6861	1	214.969	0.449524	18	0	14	0	29
1	53	171	1.61	1	0	100	80	90	0	0	1	1	1	1	1	1	1	0	0	0	0	1	0	0	0	0	0	0	0	67.8	8.1	9.2	63.6	16	21.7	46	72		77	44.7205	47.8261	1	157.424	0.271386	22	1	14	0
0	48	163	1.5	0	0	170	115	90	0	0	0	1	1	1	1	1	1	0	0	0	0	0	0	1	0	0	0	0	0	56.5	7.6	7.5	49	18	23.6	48	76		171	50.6667	114	1	103.556	0.265487	24	0	23.7	0
1	60	165	1.66	0	0	150	95	70	0	0	0	1	1	1	1	0	1	1	0	0	0	0	1	0	1	0	0	0	0	56.4	15.2	14.8	31.8	20.4	27	34	132		35	79.5181	21.0843	1	233.344	0.524823	9	1	0	0
1	50	160	1.5	1	0	110	70	80	0	0	0	1	1	1	0	0	1	1	0	0	0	0	0	0	1	0	0	0	0	53.5	10.9	9	45		25	36	43		43	28.6667	28.6667	0	134.405	0.336449	12.2	0	0	0	30
0	46	147	1.36	1	0	120	80	80	0	0	1	0	0	0	0	0	0	0	0	0	1	0	1	0	1	0	1	0	0	47.7	9.2	9.3	34	17.4	26.6	29	28		30	20.5882	22.0588	0	111.088	0.389937	5	1	0	0
1	83	171	1.95	0	0	170	110	70	0	1	0	1	1	0	1	0	0	0	0	0	0	1	0	0	0	0	0	0	0	51.5	11.5	11	34	22	32	38	45		54	23.0769	27.6923	0	114.617	0.427184	3	1	0	0	33
1	56	178	1.94	0	0	170	110	90	0	0	1	1	1	1	0	0	1	0	0	0	0	1	0	0	0	0	0	0	0	59.3	11	11.3	52	17.8	26	49	135		51	69.5876	26.2887	1	143.589	0.381113	21	0	18.4	0
1	64	170	1.74	0	0	180	110	70	0	0	1	1	1	1	1	1	1	0	0	0	0	1	0	0	0	0	0	0	0	54.1	12.8	12.4	43	20	27	35	60		90	34.4828	51.7241	1	162.736	0.45841	22	0	16	0	33
0	56	150	1.5	1	1			120	0	0	1	0	1	1	1	1	0	0	0	0	0	0	0	0	0	0	0	0	1	30	9	9		18	23	25			25		16.6667		46.3661	0.6	24	0	24	31
0	78	155	1.77	1	0	135	90	90	0	0	1	1	1	1	0	0	0	0	0	0	0	1	0	0	0	0	0	0	0	44.6	10.4	10.4	38.8	20.8	25.2	36	32		28	18.0791	15.8192	0	89.7857	0.466368	10	1	0	0
1	52	164	1.55	0	0	140	80	90	1	0	0	1	1	1	1	1	1	0	0	0	0	1	0	0	0	0	0	0	0	60.7	8.7	8.7	56	16	27	41	86		86	55.4839	55.4839	1	135.66	0.286656	24	0	24	0
1	45	154	1.4	0	0	120	80	90	0	1	1	0	1	0	1	1	1	1	0	0	0	1	0	0	0	0	0	0	0	55.8	9.6	10	48	15	29	44	87		47	62.1429	33.5714	1	151.496	0.358423	18	0	10	0
1	43	163	1.43	0	0	110	75	90	0	0	1	0	1	0	0	0	1	1	0	0	0	1	0	0	0	0	0	0	0	53	9.3	9.2	46	18	24		70		55	48.951	38.4615	1	126.051	0.34717	10	1	0	0
0	45	158	1.42	0	1	90	60	110	0	0	0	0	1	1	0	0	1	0	0	0	0	0	0	0	0	0	0	0	1	60.1	8.6	8.3	52.4	21	23	50	70		71	49.2958	50	1	140.299	0.276206	22	0	21	0
1	60	177	1.75	0	1	90	60	110	0	0	0	0	1	1	0	1	1	0	0	0	0	0	0	0	0	0	0	0	1	53.5	8.1	8.7	50	25	25	35	34		39	19.4286	22.2857	0	92.3754	0.325234	10	1	0	0
1	75	160	1.7	0	0	146	100	68	0	0	0	1	1	1	0	0	0	0	0	0	0	1	0	0	0	0	0	0	0	45	12.1	10.9	25	19.6	32	36	49		37	28.8235	21.7647	0	109.289	0.484444	7	1	0	0
0	73	159	1.76	0	0	173	97	80	0	1	0	1	0	0	1	0	0	0	0	0	0	0	1	1	0	0	0	1	1	46.6	10.7	11.6	26	19.7	26	29	45		40	25.5682	22.7273	0	106.784	0.497854	11	1	0	0
0	50	154	1.46	0	0	180	80	70	0	0	1	1	0	0	1	1	1	0	0	0	0	1	0	0	0	0	0	0	0	48.9	13.5	12	31.6	19	31	36	53		87	36.3014	59.589	1	168.053	0.490798	17	0	11	0
0	55	157	1.54	0	0	110	60	80	1	0	1	0	1	1	1	0	1	1	0	0	0	1	0	0	0	0	0	0	0	43	12.2	11.6	33	16.5	30.9	43	55		82	35.7143	53.2468	1	118.085	0.539535	19	0	13	0
1	44	162	1.43	0	0	140	95	70	0	0	1	1	1	1	1	1	1	0	0	0	0	1	0	0	0	0	0	0	0	55.5	12.2	11.9	44.6	19.8	28	35	67		33	46.8531	23.0769	1	193.981	0.428829	20	1	7	0	28
0	52	155	1.49	1	0	80	60	70	0	0	1	1	1	1	1	1	1	0	0	0	0	1	0	0	0	0	0	0	0	57.5	9.1	8.5	56	17.6	26	39	60		60	40.2685	40.2685	1	130.359	0.295652	18.3	1	5	0
0	45	150	1.37	1	0	90	60	160	1	0	0	0	1	1	0	1	1	0	0	0	0	1	0	0	0	0	0	0	0	42.7	12.6	13.4	32	21	23.6	31	50		99	36.4964	72.2628	1	149.632	0.627635	19	0	13	0
1	55	170	1.63	1	1	100	60	110	0	0	1	0	0	0	0	0	0	0	0	0	0	0	0	0	0	0	0	0	1	44.5	8.5	8.1		18	24	25	25		25	15.3374	15.3374	0	71.4493	0.364045	5	1	0	10
0	48	155	1.44	0	0	110	70	100	1	0	1	0	1	0	0	1	0	1	0	0	0	0	0	0	1	0	1	0	1	44.9	11.6	10.6	46.8	15.4	22.6	46	35	8464	268	24.3056	186.111	0	122.254	0.47216	35	0	35	0
0	42	152	1.34	0	0	170	90	70	0	0	1	1	1	1	1	1	1	0	0	0	0	0	1	0	1	0	0	0	1	38.8	10.1	10.1	24.1	19.7	23.7	25	20	6054	126	14.9254	94.0299	0	91.2522	0.520619	26	0	15	0
0	83	176	2	0	0	162	105	70	0	0	0	1	0	0	1	0	1	0	0	0	0	1	0	0	0	0	0	0	0	49.9	15.4	13.3	28	19	31	38	30		45	15	22.5	0	150.316	0.533066	12	1	0	0
0	48	153	1.43	1	0	110	70	120	0	0	0	0	1	1	0	1	1	0	0	0	1	1	0	0	0	0	0	0	0	56.6	8.5	9.2	51.2	14.8	30	34	64		60	44.7552	41.958	1	133.15	0.325088	16.5	1	14	0
0	43	162	1.42	0	0	120	60	110	0	0	1	0	1	0	1	0	0	0	0	0	1	1	0	0	0	0	0	0	0	50.7	8.2	7.9	36	16.7	19.7	28.5	34		35	23.9437	24.6479	0	98.29	0.311637	16	0	11	0
0	85	152	1.81	1	0	120	80	70	0	0	0	1	1	0	1	0	0	0	0	0	0	0	1	0	1	0	0	0	1	38.2	12.8	12.7	19.7	17.5	29	35	39		32	21.547	17.6796	0	93.1898	0.664921	5	1	0	0
1	45	156	1.41	0	0	150	90	70	0	0	0	1	1	1	0	1	0	0	0	0	0	1	0	0	0	0	0	0	0	43.1	10	10	37.7	14.9	26	38	72		86	51.0638	60.9929	1	101.007	0.464037	17	0	13	0
1	48	158	1.46	0	0	140	90	90	0	1	1	1	1	1	0	1	1	0	0	0	0	0	0	1	1	0	0	0	0	56.7	10.3	10.7	54	17.5	21	42	63		58	43.1507	39.726	1	163.445	0.377425	19	0	15	0
0	50	165	1.53	1	0			130	0	0	0	0	1	1	0	1	1	1	0	0	0	1	0	0	0	0	0	0	0	57.1	9.5	8.4	49.5	16.6	31	45	80		81	52.2876	52.9412	1	128.175	0.294221	22	0	20	0
0	50	160	1.5	1	0	110	70	80	0	0	1	0	1	1	0	1	0	0	0	0	0	1	0	0	0	0	0	0	0	40	8.7	8.7	31	20	22	40	34	5752	107	22.6667	71.3333	0	69.3999	0.435	23.5	0	21	0
0	50	160	1.5	1	0	120	80	150	1	1	1	1	1	1	0	0	0	0	1	0	0	0	1	0	1	1	0	1	1	40.2	9.6	9.6		23	28	35	60	4847	70	40	46.6667	1	80.2162	0.477612	23	0	20	0
0	65	153	1.62	0	0	161	118	90	0	0	1	1	1	1	1	1	1	0	0	0	0	1	0	0	0	0	0	0	0	57.6	10.3	10	53	19	33	44	62		77	38.2716	47.5309	1	144.638	0.347222	23	0	21	0
0	58	156	1.57	0	0	150	90	80	0	0	0	1	1	1	1	0	0	0	0	0	0	0	1	0	1	1	0	1	0	41.6	11.5	9.8	33	17.6	27	29	31		25	19.7452	15.9236	0	93.7286	0.471154	6	1	0	0
0	70	154	1.68	1	0	140	80	60	1	0	0	1	1	1	1	0	1	0	0	1	0	0	1	1	1	1	0	1	1	58.1	11.7	12.4	46	18.6	22.5	45	87		51	51.7857	30.3571	1	177.934	0.42685	17.1	0	11	0
1	62	164	1.67	0	0	164	90	70	1	1	1	1	1	1	0	0	1	0	0	0	0	0	1	0	0	1	1	0	0	59.4	10.3	10.3	50	19.4	29	45	96		89	57.485	53.2934	1	150.665	0.346801	24	0	22	0
0	55	160	1.56	1	0	110	70	90	0	0	0	0	1	1	0	0	0	0	0	0	0	1	0	0	0	0	0	0	0	40.4	12.9	12.9	25	18	29	33	27		114	17.3077	73.0769	0	119.562	0.638614	16	1	0	0
0	55	153	1.51	1	0	140	80	70	0	0	1	1	1	1	0	0	0	0	0	0	0	1	0	0	0	0	0	0	0	48.4	14.2	14.9	41	17	31	34	78		62	51.6556	41.0596	1	194.008	0.615702	9	1	0	0
0	71	153	1.7	0	0	180	110	110	0	0	1	1	1	1	0	1	1	0	0	0	0	1	0	0	0	0	0	0	0	61	13.7	11.2	51.4	19.1		40	72		94	42.3529	55.2941	1	199.122	0.367213	20	0	14	0
0	55	150	1.49	0	0	139	90	80	1	0	0	0	0	0	1	0	1	1	0	0	0	1	0	0	0	0	0	0	0	58.7	8.6	9.1	48	19.3	23.7	40	71		43	47.651	28.8591	1	136.07	0.310051	7	1	0	0
1	48	168	1.53	0	0	110	70	70	0	1	0	0	1	1	1	1	1	1	0	0	0	0	1	0	1	0	0	0	0	61.8	11.5	11.3	56	19.3	35	38	67		79	43.7908	51.634	1	200.913	0.365696	27	0	27	0
0	46	161	1.46	1	0	150	100	70	0	0	1	1	1	1	1	0	1	0	0	0	0	1	0	0	0	0	0	0	0	47.8	10.1	12.9	35	15.4	23	38	49		36	33.5616	24.6575	0	140.004	0.539749	16	1	6	5
0	85	178	1.78	1	0	130	70	70	0	0	1	1	0	0	0	0	0	0	0	0	0	0	0	0	1	1	0	0	0	40	16.9	13.2	29	21	31	32	37		26	20.7865	14.6067	0	131.097	0.66	5	1	0	0
1	72	164	1.78	0	0	170	90	80	0	0	0	1	1	1	0	1	1	0	0	0	0	0	0	1	1	0	0	0	0	52.1	14.7	13.4	37.8	18	32	42	73		85	41.0112	47.7528	1	175.014	0.514395	21	0	18	0
0	50	155	1.47	1	0	80	60	110	0	0	0	0	1	1	0	1	1	1	0	0	1	1	0	0	0	0	0	0	0	58.7	7.5	8.8	50	16.4	17.3	45	50		54	34.0136	36.7347	1	124.298	0.29983	20	0	20	0
0	83	154	1.81	0	0	130	80	65	0	1	1	0	1	1	1	0	0	0	0	0	0	1	0	0	0	0	0	0	0	51.5	10.3	10.6	47.7	18	29	33	64		73	35.3591	40.3315	1	111.66	0.41165	13.4	1	0	0
1	80	177	1.97	1	0	170	100	70	0	0	0	1	0	0	0	0	1	0	0	0	0	1	0	0	0	0	0	0	0	43.4	16.1	15.5	23	21	33	40	46		51	23.3503	25.8883	0	143.648	0.714286	9	1	0	0
0	60	153	1.57	0	0	140	80	60	0	0	1	1	1	1	0	1	1	0	0	0	0	0	0	1	1	1	0	0	0	43.7	12.4	12.8	31	19.5	31.7	39	71		36	45.2229	22.9299	1	129.108	0.585812	9	1	0	0
1	105	175	2.2	1	0	140	80	80	0	1	0	1	1	1	1	0	0	0	0	1	0	1	0	0	0	0	0	0	0	37.9	15.3	15.7	31.8	20	31	39	36		35	16.3636	15.9091	0	103.109	0.828496	22	0	21	0
0	60	161	1.63	1	0	130	80	120	0	0	0	0	1	1	0	1	0	0	0	0	0	1	0	0	0	0	0	0	0	33.9	8.7	8.8		16.7	26	20	20		20	12.2699	12.2699	0	49.4296	0.519174	20	0	19	3
0	67	159	1.69	0	0	130	80	70	0	0	1	1	1	1	0	1	0	1	0	0	0	0	1	0	1	0	1	1	1	28.5	11.7	10	11.7	18.4	30	28	32	5354	90	18.9349	53.2544	0	50.8837	0.701754	27.4	0	25	0
1	59	162	1.59	0	0	130	85	80	1	1	1	0	1	0	0	0	0	0	0	0	0	1	0	0	0	0	0	0	0	50.6	8.8	9.6	38.6	19.6	31.6	35	46	7163	155	28.9308	97.4843	0	104.108	0.379447	16	1	0	0
1	60	165	1.66	1	0	150	90	75	0	1	1	1	1	1	1	0	0	0	0	0	0	1	0	0	0	0	0	0	0	45.8	13.6	11.9	38.9	18.6	31	32	41	5265	117	24.6988	70.4819	0	133.519	0.519651	26	0	20	0
1	85	170	1.97	0	0	145	95	70	0	1	0	1	0	0	1	0	0	0	0	1	0	0	0	0	0	0	0	0	1	41.9	11	11.5	38	23	30	40	38		40	19.2893	20.3046	0	81.7348	0.548926	5	1	0	0
0	35	155	1.26	0	1	130	70	70	0	0	0	1	1	1	1	1	1	1	0	0	0	1	0	0	0	0	0	0	0	50.3	10.1	9.3	40	16.8	24.7	28	64		63	50.7937	50	1	139.555	0.369781	13	0	10	0
0	75	153	1.73	0	0	130	80	130	0	1	1	0	1	1	0	0	0	0	0	0	0	1	0	0	0	0	0	0	0	44.7	9.5	9.6	36.7	19.2	28	29	25		20	14.4509	11.5607	0	81.9401	0.42953	11	1	0	0
0	55	153	1.51	0	0	130	90	90	0	0	0	1	1	1	0	0	1	1	0	0	0	1	0	0	0	0	0	0	0	57.9	10.1	10.4	51.2	18.6	31	39	94		87	62.2517	57.6159	1	158.568	0.35924	17	0	15	0
0	50	155	1.47	0	0	155	105	80	0	0	1	1	1	1	0	1	1	1	0	0	0	1	0	0	0	0	0	0	0	62.9	9.2	9.2	58.6	16.8	23	44	61		49	41.4966	33.3333	1	163.293	0.292528	17	0	13.7	0
0	63	148	1.57	0	0	105	53	80	0	0	1	1	1	1	0	0	0	0	0	0	0	0	1	0	1	0	0	0	0	34.4	10	10.1	13.6	15	27	30	30		25	19.1083	15.9236	0	64.2133	0.587209	10	1	0	0
1	61	157	1.61	0	0	175	95	110	1	1	1	1	1	1	0	1	1	0	0	0	0	1	0	0	0	0	0	0	0	45	14.4	14.8	29.9	18.7	31	42	70		75	43.4783	46.5839	1	164.02	0.657778	12	1	0	0
1	49	162	1.51	1	0	127	80	70	0	1	0	1	1	0	0	0	1	0	0	0	0	1	0	0	0	0	0	0	0	60.2	10.4	10.3	54.6	19.5	26	42	54		51	35.7616	33.7748	1	171.529	0.342193	15.1	0	11.3	0
1	43	145	1.31	0	0	160	95	115	1	1	1	1	1	1	1	1	1	1	0	0	0	1	0	0	0	0	0	0	0	51.7	12.8	12.6	48	15.2	23.5	50	99		97	75.5725	74.0458	1	203.317	0.487427	20.3	0	16.2	2
0	63	158	1.64	0	0	135	80	110	0	0	1	0	1	1	1	1	1	1	0	0	0	1	0	0	0	0	0	0	0	64.6	10.2	10.1	56	15.2	26.7	40	82		80	50	48.7805	1	173.692	0.312693	24.9	0	14.5	0
0	50	161	1.51	0	1	120	85	80	0	0	0	0	1	1	0	0	1	1	0	0	0	0	0	0	1	0	1	0	1	73.6	9.7	8.1	70.4	14.8	19.7	29	80		150	52.9801	99.3377	1	201.038	0.220109	25	0	23	0	23.6
0	85	165	1.92	0	0	130	80	120	1	1	1	1	1	0	1	0	0	0	0	0	0	0	1	1	1	0	0	0	0	48.1	10.1	8.8	30	19	25	34	63		55	32.8125	28.6458	0	82.1076	0.365904	15	1	0	0
0	60	155	1.59	0	0	120	80	110	0	0	1	0	1	1	0	1	1	0	0	0	1	1	0	0	0	0	0	0	0	60.5	7.5	8	58	18.4	25.8	45	76		67	47.7987	42.1384	1	113.828	0.264463	20	0	20	0
1	56	167	1.62	0	0	180	110	80	0	0	1	1	0	0	1	0	1	0	0	0	0	1	0	0	0	0	0	0	0	51.5	14.8	13.8		22	29	42	47		55	29.0123	33.9506	0	193.79	0.535922	12.6	1	0	0
1	46	151	1.39	0	0	150	100	70	0	0	0	1	1	1	1	1	1	0	0	0	0	1	0	0	0	0	0	0	0	57.5	9.3	9.5	47.7	15.7	21	36	70		63	50.3597	45.3237	1	152.086	0.330435	14	0	9	0
1	51	159	1.51	1	0	120	80	80	0	1	0	1	1	1	1	1	1	0	0	0	0	0	0	0	1	0	0	0	0	64.6	10.8	10.1	61	22	27	52	60	5960	99	39.7351	65.5629	1	195.846	0.312693	19	0	18	0
0	51	158	1.5	0	0	180	85	80	1	0	0	1	1	1	1	0	1	0	0	0	0	0	1	1	1	0	0	0	0	50.5	14.6	12.4		21	38	33	58		44	38.6667	29.3333	1	186.755	0.491089	5	1	0	0
0	61	155	1.6	0	1	180	110	70	0	0	0	1	0	0	0	0	0	0	0	0	0	0	1	0	0	0	0	0	0	36.6	10.3	10.8	23.6	17	26	32	47		40	29.375	25	0	74.3979	0.590164	7	1	0	0
0	75	153	1.73	1	0	130	90	70	0	0	1	1	1	0	1	0	0	0	0	0	0	1	0	0	0	0	0	0	0	48.5	15	12.4	30.6	13.6	25	39	34		34	19.6532	19.6532	0	155.417	0.51134	5.6	1	0	0
0	66	151	1.62	0	0	180	120	70	0	1	1	1	1	0	1	0	0	0	0	0	0	0	1	1	1	1	0	0	0	39	16.3	14.3	25	18	27	42	61		35	37.6543	21.6049	1	142.691	0.733333	15	1	7	0
0	50	161	1.51	0	0	140	80	90	0	0	1	1	1	1	0	1	1	1	1	0	0	0	1	0	1	0	0	1	1	61.1	12.6	12.2	51.9	17.8	34	36	86		80	56.9536	52.9801	1	223.561	0.399345	19	0	17	0
0	35	150	1.23	0	0	150	90	70	0	0	0	1	1	0	0	0	0	0	0	0	0	0	1	1	0	0	0	0	0	39.1	10.2	9.6	18	17.6	23.7	24	36		39	29.2683	31.7073	0	97.7842	0.491049	8	1	0	0
1	62	167	1.7	0	0	110	70	135	1	0	1	0	1	1	1	0	1	0	0	0	0	1	0	0	0	0	0	0	0	41.2	11.2	12.6	28	21	29	30	35		52	20.5882	30.5882	0	100.178	0.61165	19	0	13	5
1	86	167	1.95	0	0	130	80	70	0	1	0	1	0	0	0	0	0	0	0	0	0	1	0	0	0	0	0	0	0	46.1	11.9	12	22	20.6	25	38	34		30	17.4359	15.3846	0	104.546	0.520607	7.7	1	0	0
0	55	157	1.54	0	0	150	80	65	0	1	0	1	1	0	1	0	0	0	0	0	0	0	1	1	0	1	0	1	0	31.5	9.9	9.8	22.3	16.7	26	28	25		29	16.2338	18.8312	0	55.6265	0.622222	6	1	0	0
0	55	156	1.53	1	0	120	70	80	0	0	0	0	1	1	0	1	1	1	0	0	0	1	0	0	0	0	0	0	0	44.3	15.2	12.2	29	16.2	26	46	60		65	39.2157	42.4837	1	153.166	0.55079	19.4	0	19	0
1	75	168	1.85	0	0	138	70	70	0	0	1	1	1	0	1	0	0	0	1	0	0	0	1	0	0	0	0	1	0	29.9	13.8	13.1		18.4	20	30	40		40	21.6216	21.6216	0	70.3918	0.876254	6	1	0	0
0	50	160	1.5	1	0	140	80	80	0	0	0	1	1	1	0	0	1	0	0	0	0	1	0	0	0	0	0	0	0	38.6	12.6	12	23	20	29	28	37		24	24.6667	16	0	108.118	0.621762	7	1	0	0
1	71	170	1.82	0	0	160	80	80	0	0	0	1	1	1	0	0	0	0	0	0	0	0	0	1	1	0	0	0	0	36.2	10.8	10.7	23	19.8	37	33	42		39	23.0769	21.4286	0	66.1316	0.59116	10	1	0	0
0	66	154	1.64	0	0	180	100	80	0	1	1	1	1	0	0	0	0	0	0	0	0	0	1	0	1	1	0	0	0	43.5	14.5	15.3	33.8	17.6	27	44	92		45	56.0976	27.439	1	158.04	0.703448	10	1	0	0
1	79	168	1.89	0	0	191	116	70	0	0	1	1	0	0	0	0	1	0	0	0	0	1	0	0	0	0	0	0	0	56.7	12.9	12.2	49	24	26	40	100		71	52.9101	37.5661	1	160.704	0.430335	12.7	1	0	0
1	58	167	1.65	0	0	135	95	80	0	0	1	1	1	1	0	1	1	1	0	0	0	1	0	0	0	0	0	0	0	67.3	12.3	11.6	59	18.3	31	40	120		54	72.7273	32.7273	1	228.79	0.344725	20	0	20	0
0	65	156	1.65	0	0	180	100	80	0	0	0	1	0	0	0	0	0	0	0	0	0	1	0	0	0	0	0	0	0	42.4	12.3	9.9	19	19	27	29	46		41	27.8788	24.8485	0	97.5012	0.466981	5.4	1	0	0
0	80	160	1.83	0	0	120	75	90	0	0	1	0	1	1	0	0	1	0	0	0	0	0	0	0	1	0	0	0	0	58.4	12.8	11.9	52	18	27	44	90		96	49.1803	52.459	1	170.346	0.407534	17.5	0	10	0
1	54	160	1.55	1	0	130	80	160	1	0	0	0	1	1	0	1	0	0	0	0	0	1	0	0	0	0	0	0	0	39.3	7.4	7.5	33	20	23	25	38		32	24.5161	20.6452	0	52.8843	0.381679	19	0	19	0
0	53	155	1.5	0	0	160	100	80	0	0	0	1	1	1	0	1	1	1	0	0	0	1	0	0	0	0	0	0	0	45.9	13.4	9.2	31.4	16.6	25	47	94		34	62.6667	22.6667	1	124.643	0.400871	20.4	0	20	0
0	56	165	1.61	0	0	140	90	70	0	0	0	1	1	1	0	1	1	1	0	0	0	1	0	0	0	0	0	0	0	65.2	10.7	10.1	56	19	27.7	48	130		65	80.7453	40.3727	1	185.463	0.309816	15	1	0	0
1	86	177	2.03	0	0	220	130	80	0	0	0	1	0	0	0	0	1	0	0	0	0	1	0	0	0	0	0	0	0	47.7	20	13.9	30	21	31	31	55		43	27.0936	21.1823	0	178.207	0.582809	8	1	0	5
0	45	152	1.38	0	0	200	120	90	0	0	1	1	1	1	0	1	1	0	0	0	0	0	1	1	1	0	0	0	0	47.9	14.3	13.3	42.4	20.7	32	48	54		61	39.1304	44.2029	1	193.209	0.555324	21	0	12.5	5
0	83	156	1.83	0	0	170	90	70	0	0	0	1	0	0	0	0	0	0	1	0	0	0	1	0	0	0	0	1	1	45.9	10.1	10.1	28.3	20.8	28	36	43		32	23.4973	17.4863	0	87.3386	0.440087	5	1	0	0
1	48	147	1.35	0	0	120	100	80	0	0	1	1	1	1	0	1	1	0	0	0	0	1	0	0	0	0	0	0	0	53.8	10.2	10.5	53	19.7	25	44	60		65	44.4444	48.1481	1	158.865	0.390335	23	0	19	0
0	65	165	1.72	0	0	130	90	70	0	0	1	1	1	1	1	0	1	0	0	0	0	1	0	0	0	0	0	0	0	59.7	10.46	11.68	50.3	17	25	42	92		79	53.4884	45.9302	1	162.226	0.39129	8	1	0	0
1	60	163	1.64	0	0	100	60	110	0	0	1	0	1	0	0	1	0	0	0	0	0	1	0	0	0	0	0	0	0	44.3	8.1	8.5	32.2	18	31	32	40	5349	80	24.3902	48.7805	0	70.481	0.383747	24	0	16.5	0
0	78	158	1.8	0	0	160	100	70	0	0	1	1	1	1	0	0	1	0	0	0	0	1	0	0	0	0	0	0	0	48.8	8	8.5	32	16.3	21	31	79		83	43.8889	46.1111	1	74.987	0.348361	10	1	0	0
0	60	160	1.6	1	0	130	80	75	0	0	0	1	1	1	0	0	0	0	0	0	0	0	0	1	0	0	0	0	0	43.1	12.77	11.4	27	15.9	22	37	52			32.5		0	116.663	0.529002	17	0	14	5
0	53	157	1.52	0	0	110	85	85	0	0	1	0	1	1	0	0	1	1	0	0	1	1	0	0	0	0	0	0	0	51.8	8.5	8.1	43.8	16.5	23	44	83		60	54.6053	39.4737	1	99.0859	0.312741	15	0	10	5
0	52	155	1.49	0	0	200	120	90	0	0	0	1	1	0	1	0	1	0	0	0	0	0	1	1	1	1	0	0	0	39.3	12.6	9.2	22	17.8	28	34	36		33	24.1611	22.1477	0	93.4751	0.468193	5	1	0	0
1	54	172	1.63	0	0	100	80	70	0	0	0	0	1	1	1	1	1	0	0	0	0	0	0	0	0	0	0	0	1	57.7	8.5	9.8	54	17.6	27		66		50	40.4908	30.6748	1	126.013	0.339688	18	0	15	5
0	48	153	1.43	0	0	130	80	80	0	0	0	1	1	1	1	1	1	0	0	0	0	1	0	0	0	0	0	0	0	52.9	10.2	11.4	44	16	24	38	55		50	38.4615	34.965	1	154.449	0.431002	15	0	13	0
0	40	142	1.25	1	0	120	80	70	0	0	1	0	1	1	0	1	1	1	0	0	0	1	0	0	0	0	0	0	0	54.7	7.6	8.7	46	15		45	88		51	70.4	40.8	1	129.289	0.318099	8	1	0	0
0	43	157	1.36941	0	0	120	80	70	0	1	1	0	1	0	1	0	0	0	0	0	0	1	0	0	0	0	0	0	0	38	6.5	6.5		19	25	25	20		18	14.6049	13.1444	0	47.256	0.342105	7	1		6
1	52	162	1.54	0	0	120	80	70	0	0	1	0	1	1	0	0	0	0	0	0	0	0	0	0	0	0	0	0	1	49.8	8.1	8.1		17.4	28	35	45		30	29.2208	19.4805	0	88.5976	0.325301	7	1	0	15
1	58	165	1.63	0	0	170	70	100	0	0	0	1	1	1	1	0	0	0	0	0	0	0	0	1	1	1	0	0	0	48.3	8.2	8.9	32	19.2	23	40	54		54	33.1288	33.1288	0	85.2664	0.36853	5	1	0	0
0	60	154	1.58	0	0	105	60	90	0	0	1	0	0	1	0	1	1	0	0	0	0	1	0	0	0	0	0	0	0	61.2	12	11.8		16.8	25	40	66		50			1		0.385621	25	0	20
[truncated: 87 more columns]
