# Supplementary material for: Heart diseases and echocardiography in rural Tanzania: Occurrence, characteristics, and etiologies of underappreciated cardiac pathologies
Source: PLoS One. 2018 Dec 26;13(12):e0208931. doi: 10.1371/journal.pone.0208931 (PMC6306243; doi:10.1371/journal.pone.0208931)
Supplement: S4 Table — (XLSX) [file pone.0208931.s004.xlsx]

## Sheet: Sheet1
Age	Sex	Weight	Height	BSA	Inpatient	HIVpos	BPsyst	BPdiast	Heart Rate	Irreg. HR 1=yes	ECG 1=yes	X ray 1=yes	Hypertention 1=yes	Dyspnoea 1=yes	Orthopnoea 1=yes	Chest Pain 1=yes	Dilated Jugular Veins 1=yes	Apical beat lateralised 1=yes	Murmur 1=yes	Stroke 1=yes	Diabetes 1=yes	Pregnancy in the last 6 months 1=yes	No Meds 1=yes	ACE/AT2 1=yes	Ca-ant. 1=yes	Diuretic 1=yes	β-Blocker 1=yes	Spironolactone 1=yes	Aspirin 1=yes	OtherMeds 1=yes	LVEDD [mm]	IVSd [mm]	PWd [mm]	LV-mass	Lvmass/m^2.7	Lvmass/m2 >95percentile	Severe HTR	LVIDs [mm]	LVOT [mm]	Aorta asc. [mm]	LA [mm]	LA [ml]	RA [mm]	RA [ml]	LAVI [ml/m2] calcul.	RA [ml/m2] calc	1= LAVI >34	LV mass Index [g/m2]	RWT
6	0	17	110	0.720725	0	0	90	65		0	0	0	0	0	0	0	0	0	0	0	0	0	0	1	0	1	0	0	0	0	49	7.4	6	105	81.1763	1	1	36	15.6		41	80	31+35	29	110.999	40.2373	1	144.671	0.244898
3	0	13.2	80	0.55	0	0				0	0	0	0	0	0	0	0	0	1	0	0	0	1	0	0	0	0	0	0	0	24	7.6	7	33	60.2797	1	0	16	11	14	19	10		10					0.583333
15	1	40	150	1.3	0	0	144	99	97	0	0	0	1	0	0	1	0	0	0	0	0	0	1	0	0	0	0	0	0	0	51	15	14.5	324	108.417	1	1	47	18		40	50		31					0.568627
14	1	37	148	1.23333	0	0			100	0	0	0	0	0	0	0	0	0	0	0	0	0	1	0	0	0	0	0	0	0	48	13	12	232	80.4973	1	1		17	20	38	20	67+51		16.2162		0	187.824	0.5
9	0	35	129	1.29	0	0	120	80	90	0	0	0	0	0	0	0	0	0	1	0	0	0	0	1	0	0	0	0	0	1	41.2	8	8	98	49.2758	1	0		12.5	13	60	82	42+42						0.38835
1	0	8	70	0.4	0	0				0	0	0	0	0	0	0	0	0	1	0	0	0	1	0	0	0	0	0	0	0					0				9.7		19
14	1	30	140	1.08012	0	0	100	60	70	0	0	0	0	0	0	0	0	0	1	0	0	0	1	0	0	0	0	0	0	0	32.6	8	7.7	66	26.6071	0	0	28.1	16	21		21	50+60	99	19.4422	91.6562	0	60.1077	0.472393
3	0	9.2	82	0.457772	0	0			110	0	0	0	0	0	0	0	0	0	0	0	0	0	1	0	0	0	0	0	0	0	33	5.4	5.9	43	73.4803	1	1		13.1		24	14	26+32	23	30.5829	50.2433	0	92.696	0.357576
2	1	12	86	0.535413	0	0				0	0	1	0	0	0	0	0	0	1	0	0	0	1	0	0	0	0	0	0	0	26.9	7.3	7.4	44	66.116	0			12	5	22	10		10	18.6772	18.6772	0	81.6238	0.550186
15	0	40	150	1.29099	1	0	165	120	90	0	0	0	1	1	0	0	0	0	0	0	0	0	0	1	0	0	0	0	0	1	52	12	11.4	240	80.3091	1	1		17		32	51		46	39.5044	35.6314	1	185.64	0.438462
11	1	30	136	1.06458	0	0	115	75	90	0	1	1	0	1	0	1	0	0	0	0	0	0	0	1	1	1	1	0	1	0	55	7.3	7.8	149	64.9578	1	1		16.6	18	45	71		25	66.6929	23.4834	1	139.188	0.283636
8	1	16	114	0.711805	1	0			100	0	0	0	0	0	0	0	0	0	0	0	0	0	1	0	0	0	0	0	0	0	33	6	6	47	32.9955	0			13	19	27	14		10	19.6683	14.0488	0	64.5078	0.363636
14	1	43	159	1.3781	0	0	150	90	90	0	0	0	0	1	0	0	0	0	0	0	0	0	0	1	0	1	0	0	0	0	53	15	13	319	91.205	1	1		16	26	49	75		23	54.4227	16.6896	1	230.965	0.490566
3	1	14	90	0.591608	0	0	130	80	110	0	0	0	0	0	0	0	0	0	1	0	0	0	0	0	0	0	0	0	0	1	39.6	11	12.3	156	207.334	1	1				39	21		26	35.4965	43.948	1	262.647	0.621212
4	0	13	94	0.582619	0	0			100	0	0	0	0	0	0	0	0	0	1	0	0	0	1	0	0	0	0	0	0	0	43.8	6.6	6.3	83	98.0918	1	1		13.7	18.5	30	20		12	34.3278	20.5967	1	140.315	0.287671
6	1	17	110	0.720725	0	0				0	0	0	0	1	0	0	0	0	0	0	0	0	1	0	0	0	0	0	0	0	44	6.8	6.3	85	65.7141	1	1		11.2		36	51		45	70.7621	62.4371	1	116.578	0.286364
10	0	30	134	1.05672	0	0	160	117	100	0	0	0	0	1	1	0	1	1	0	0	0	0	0	1	0	1	0	0	0	1	44.4	14	12.5	224	101.64	1	1		15	19	43	38		30	35.9602	28.3896	1	211.694	0.563063
2	1	12	80	0.516398	0	0				0	0	0	0	0	0	0	0	0	1	0	0	0	1	0	0	0	0	0	0	0	25	4	4	17	31.0532	0			11		19		49+42					32.7271	0.32
7	0	25	122	0.920447	0	0	95	50		0	0	0	0	1	0	0	0	0	0	0	0	0	1	0	0	0	0	0	0	0	25	5.5	6.6	30	17.5368	0			12		26	17		17	18.4693	18.4693	0	32.035	0.528
1	1	8	70	0.4	0	0				0	0	0	0	0	0	0	0	0	1	0	0	0	1	0	0	0	0	0	0	0	23	3.6	3.6	13	34.0548	0					18	5							0.313043
3	1	14.4	106	0.651153	0	0				0	0	0	0	1	0	0	0	0	0	0	0	0	0	1	0	1	0	0	0	0	25	7	8	41	35.0314	0				16	10		18					61.8113	0.64
9	0	25	129	0.946485	0	0	80	60		0	0	1	0	1	1	0	0	1	0	0	0	0	1	0	0	0	0	0	0	0	57	6.5	6.2	128	64.3603	1	1		13.7		62	90		30	95.0887	31.6962	1	134.86	0.217544
1	0	5.6	61	0.30804	0	0				0	0	0	0	0	0	0	0	0	1	0	0	0	1	0	0	0	0	0	0	0	22.9	4.4	4.5	17	64.5741	0			8.4		18	5		5	16.2316	16.2316	0	54.4218	0.393013
7	1	20	119	0.813087	1	0			100	0	0	1	0	0	0	0	0	0	1	0	0	0	1	0	0	0	0	0	0	0	50.3	6.4	6.2	102	63.771	1	1		15	17	31	25		25	30.747	30.747	0	124.424	0.246521
2	1	10	85	0.485913	0	0				0	0	0	0	0	0	0	0	0	0	0	0	0	1	0	0	0	0	0	0	0	13.4	6.6	7	15	23.2627	0						5		13	10.2899	26.7538	0	29.5835	1.04478
6	0	15	108	0.68	0	0			90	0	0	1	0	1	0	0	0	1	0	0	0	0	0	0	0	1	0	0	0	1	37.7	6	6.1	59	47.93	1	0		14	18	23	23		15	33.8235	22.0588	0	85.5542	0.323607
6	0	17	106	0.7	0	0	90	40	90	0	0	1	0	1	1	0	0	1	1	0	0	0	1	0	0	0	0	0	0	0	20.6	6.1	8	25	21.3606	0			11.6	13.6	20	10		40	14.2857	57.1429	0	39.2714	0.776699
10	0	25	132	0.97	1	0			140	0	0	1	0	1	1	1	0	0	0	0	0	0	1	0	0	0	0	0	0	0	29.3	5.3	5.5	33	15.5942	0			14	14	18	12		10	12.3711	10.3093	0	33.733	0.375427
0.5	1	7	70	0.36	0	0			140	0	0	1	0	1	0	0	0	1	0	0	0	0	1	0	0	0	0	0	0	0	46.8	3.1	8	77	201.709	1	1				37	33		4	91.6667	11.1111	1	211.702	0.34188
0.4	0	7	70	0.36	1	0			140	0	0	1	0	0	0	0	0	0	1	0	0	0	1	0	0	0	0	0	0	0	13	4	6	9	23.5764	0			8	9.7			4944						0.923077
13	0	38	140	1.1	0	0	120	80	80	0	0	1	0	1	1	1	0	1	1	0	0	0	1	0	0	0	0	0	0	0	27.3	7.4	7.2	45	18.1412	0			15.6	22	25	16	5351	106	14.5455	96.3636	0	40.2494	0.527473
4.4	1	17	95	0.65	1	0	140	100	80	0	0	0	0	0	0	0	0	1	1	0	0	0	1	0	0	0	0	0	0	0	45.6	7.6	7.4	107	122.894	1	1		13.5	17.7	37	38		18	58.4615	27.6923	1	163.49	0.324561
15	1	42	162	1.41	1	0	120	88	110	1	0	1	0	1	1	0	0	1	0	0	0	0	1	0	0	0	0	0	0	0	70.8	7.9	7.8	244	66.3284	1	1		15.9	21	42	73		68	51.773	48.227	1	172.49	0.220339
0.08	0	6	75	0.35	0	0			140	0	0	0	0	0	0	0	0	0	0	0	0	0	1	0	0	0	0	0	0	0	30.1	4.6	4.8	29	63.0569	0			10.3		23.5	11			31.4286		0	81.6779	0.318937
0.02	1	3	70	0.25	1	0				0	0	0	0	1	0	0	0	0	0	0	0	0	1	0	0	0	0	0	0	0	17.4	2.1	2.4	5	13.098	0			6.1		9		1519						0.275862
6	1	18	104	0.71	1	0				0	0	0	0	1	0	0	0	0	1	0	0	0	0	0	0	0	0	0	0	1	38.5	4.3	4.7	42	37.7798	0			13.5	17.4	35	35		24	49.2958	33.8028	1	58.7157	0.244156
0.08	1	4	50	0.22	0	0			160	0	0	0	0	0	0	0	0	0	1	0	0	0	1	0	0	0	0	0	0	0	17.9	6.1	5.7	18	116.964	1	1				15	6			27.2727		0	77.3891	0.636872
1.6	0	10	80	0.46	0	0			200	0	0	0	0	0	0	0	0	0	0	0	0	0	0	0	0	0	1	0	0	0	33.2	4.2	5.3	35	63.933	1	0		10.2		24	16		8	34.7826	17.3913	1	74.6283	0.319277
5	0	15	96	0.62	0	0			120	1	0	1	0	1	1	0	0	1	1	0	0	0	1	0	0	0	0	0	0	0	33	5.4	5.7	42	46.894	1	0	13.4	9.8		43	33		65	53.2258	104.839	1	66.8684	0.345455
0.08	0	7	79	0.38	1	0	80	60	110	0	0	1	0	0	0	0	0	0	0	0	0	0	1	0	0	0	0	0	0	0	21.2	9.7	8.6	44	83.1495	1	0	13.5	10	11.2	19	8		7	21.0526	18.4211	0	114.077	0.811321
10	0	23	126	0.91	0	0	107	70	120	0	0	1	0	1	1	0	1	1	1	0	0	0	1	0	0	0	0	0	0	0	58	6.9	6	135	72.3325	1	1	46	13.5	17	53	58		40	63.7363	43.956	1	147.465	0.206897
0.17	0	4	51	0.22	1	0			140	0	0	0	0	1	0	0	0	0	1	0	0	0	1	0	0	0	0	0	0	0	25.3	2.8	2.9	12	73.9166	1	0	15	7.2	7.3	22	8		3	36.3636	13.6364	1	51.4231	0.229249
7	1	30	115	0.95	1	0			150	1	0	1	0	1	1	1	0	0	1	0	0	0	0	0	0	0	0	0	0	1	39.3	7.3	7.3	80	54.8537	1	0	18	12	18	33	19		18	20	18.9474	0	83.9822	0.371501
12	0	30	130	1.04	1	0	120	80	130	0	0	1	0	1	1	0	0	1	1	0	0	0	1	0	0	0	0	0	0	0	51.4	7.2	7.3	126	62.0474	1	1	40.8	15	18	40	54		45	51.9231	43.2692	1	120.316	0.284047
11	0	27	126	0.97	1	0	120	70	120	0	0	0	0	1	1	1	0	1	0	0	0	0	0	1	0	1	0	0	0	0	49.5	8.7	8.7	149	79.8336	1	1	43.4	15.5	20	34	27		21	27.8351	21.6495	0	152.789	0.351515
1.4	0	8	73	0.39	0	0			120	0	0	0	0	1	0	0	0	0	1	0	0	0	1	0	0	0	0	0	0	0	39.1	6.4	6.4	67	156.712	1	1	34.6	8.8		27	13		10	33.3333	25.641	0	170.715	0.327366
0.003	0	2	60	0.19	1	0			158	0	0	0	0	1	0	0	0	0	0	0	0	0	1	0	0	0	0	0	0	0	10.5	2	2.2	2	7.94368	0		4	3.8			2		2					0.419048
8	1	25	135	0.99	1	0	110	70	110	0	0	0	0	1	1	1	0	1	1	0	0	0	1	0	0	0	0	0	0	0	54.3	7.8	7.8	152	67.5993	1	1	32	14	17	48	77		27	77.7778	27.2727	1	152.474	0.287293
3	0	10	87	0.49	1	0			130	0	0	1	0	1	1	0	0	0	0	0	0	0	1	0	0	1	0	0	0	0	45.4	4	4	49	71.3665	1	1	43	11	10	26	23		7	46.9388	14.2857	1	99.6657	0.176211
5	1	17	110	0.72	0	0			80	0	0	0	0	1	1	0	0	1	0	0	0	0	0	1	0	1	0	1	0	0	55.9	5	5.5	99	76.5376	1	1	46	11	15	32	25		25	34.7222	34.7222	1	136.447	0.19678
0.003	0	3	60	0.22	1	0			140	0	0	0	0	1	1	0	0	0	0	0	0	0	1	0	0	0	0	0	0	0	17.6	3.5	3.8	9	35.7466	0		14	5.3		11	3		4	13.6364	18.1818	0	37.7698	0.431818
1	0	7	65	0.34	0	0			130	0	0	1	0	1	1	0	0	0	1	0	0	0	1	0	0	0	0	0	0	0	27.6	6.1	6.1	36	115.196	1	1	17	10.2	12.5	23	15		7	44.1176	20.5882	1	102.828	0.442029
10	1	25	131	0.97	0	0	85	50	100	0	0	0	0	0	0	0	0	1	1	0	0	0	1	0	0	0	0	0	0	0	34.8	7.8	7.7	71	34.2473	0		22	12.5	19	43	68		22	70.1031	22.6804	1	73.0102	0.442529
11	1	26	138	1.02	0	0	100	60	70	0	1	1	0	1	1	1	0	0	1	0	0	0	1	0	0	0	0	0	0	0	45.5	7.7	7.7	110	46.1019	1	0	25	18.8	18.6	29	40		37	39.2157	36.2745	1	107.402	0.338462
0.008	0	3	60	0.22	1	0			120	0	0	1	0	0	0	0	0	0	1	0	0	0	1	0	0	0	0	0	0	0	13.5	4.1	4.8	8	31.7747	0		7	4.5		9	2		2	9.09091	9.09091	0	33.2035	0.711111
0.75	0	6	65	0.32	0	0			120	0	0	1	0	1	1	0	0	0	1	0	0	0	1	0	0	0	0	0	0	0	19.4	5.4	5.7	18	57.5979	0		10.6	6.7		17	4		25	12.5	78.125	0	54.7871	0.587629
0.5	1	6	70	0.33	1	0			130	0	0	1	0	1	1	0	0	0	1	0	0	0	0	0	0	0	0	0	0	1	25.1	5.1	5.1	24	62.8704	0			9.6		22	9		3	27.2727	9.09091	0	71.0338	0.406375
13	1	40	150	1.29099	1	0	90	60	90	0	0	0	0	0	0	0	0	0	0	0	0	0	1	0	0	0	0	0	0	0	43	8	8	105	35.1352	0			18	20	25	20		20	15.4919	15.4919	0	81.1205	0.372093
5	0	16	100	0.666667	0	0				0	0	1	0	0	0	0	0	0	1	0	0	0	1	0	0	0	0	0	0	0						0
[truncated: 91 more columns]
